# Supplementary material for: A novel molecular subtypes and risk model based on inflammatory response-related lncrnas for bladder cancer
Source: Hereditas. 2022 Aug 13;159:32. doi: 10.1186/s41065-022-00245-w (PMC9375404; doi:10.1186/s41065-022-00245-w)
Supplement: Supplementary file 2 — Additional file 2. Additional annotations of inflammatory response-related genes. [file 41065_2022_245_MOESM2_ESM.xlsx]

## Sheet: Sheet1
Original Member	NCBI (Entrez) Gene Id	Gene Symbol	Gene Description
19	19	ABCA1	ATP binding cassette subfamily A member 1 [Source:HGNC Symbol;Acc:HGNC:29]
21	21	ABCA3	ATP binding cassette subfamily A member 3 [Source:HGNC Symbol;Acc:HGNC:33]
23	23	ABCF1	ATP binding cassette subfamily F member 1 [Source:HGNC Symbol;Acc:HGNC:70]
37	37	ACADVL	acyl-CoA dehydrogenase very long chain [Source:HGNC Symbol;Acc:HGNC:92]
54	54	ACP5	acid phosphatase 5, tartrate resistant [Source:HGNC Symbol;Acc:HGNC:124]
58	58	ACTA1	actin alpha 1, skeletal muscle [Source:HGNC Symbol;Acc:HGNC:129]
70	70	ACTC1	actin alpha cardiac muscle 1 [Source:HGNC Symbol;Acc:HGNC:143]
72	72	ACTG2	actin gamma 2, smooth muscle [Source:HGNC Symbol;Acc:HGNC:145]
91	91	ACVR1B	activin A receptor type 1B [Source:HGNC Symbol;Acc:HGNC:172]
92	92	ACVR2A	activin A receptor type 2A [Source:HGNC Symbol;Acc:HGNC:173]
100	100	ADA	adenosine deaminase [Source:HGNC Symbol;Acc:HGNC:186]
103	103	ADAR	adenosine deaminase RNA specific [Source:HGNC Symbol;Acc:HGNC:225]
133	133	ADM	adrenomedullin [Source:HGNC Symbol;Acc:HGNC:259]
134	134	ADORA1	adenosine A1 receptor [Source:HGNC Symbol;Acc:HGNC:262]
135	135	ADORA2A	adenosine A2a receptor [Source:HGNC Symbol;Acc:HGNC:263]
136	136	ADORA2B	adenosine A2b receptor [Source:HGNC Symbol;Acc:HGNC:264]
162	162	AP1B1	adaptor related protein complex 1 subunit beta 1 [Source:HGNC Symbol;Acc:HGNC:554]
165	165	AEBP1	AE binding protein 1 [Source:HGNC Symbol;Acc:HGNC:303]
175	175	AGA	aspartylglucosaminidase [Source:HGNC Symbol;Acc:HGNC:318]
177	177	AGER	advanced glycosylation end-product specific receptor [Source:HGNC Symbol;Acc:HGNC:320]
187	187	APLNR	apelin receptor [Source:HGNC Symbol;Acc:HGNC:339]
196	196	AHR	aryl hydrocarbon receptor [Source:HGNC Symbol;Acc:HGNC:348]
199	199	AIF1	allograft inflammatory factor 1 [Source:HGNC Symbol;Acc:HGNC:352]
204	204	AK2	adenylate kinase 2 [Source:HGNC Symbol;Acc:HGNC:362]
207	207	AKT1	AKT serine/threonine kinase 1 [Source:HGNC Symbol;Acc:HGNC:391]
224	224	ALDH3A2	aldehyde dehydrogenase 3 family member A2 [Source:HGNC Symbol;Acc:HGNC:403]
240	240	ALOX5	arachidonate 5-lipoxygenase [Source:HGNC Symbol;Acc:HGNC:435]
241	241	ALOX5AP	arachidonate 5-lipoxygenase activating protein [Source:HGNC Symbol;Acc:HGNC:436]
242	242	ALOX12B	arachidonate 12-lipoxygenase, 12R type [Source:HGNC Symbol;Acc:HGNC:430]
246	246	ALOX15	arachidonate 15-lipoxygenase [Source:HGNC Symbol;Acc:HGNC:433]
286	286	ANK1	ankyrin 1 [Source:HGNC Symbol;Acc:HGNC:492]
301	301	ANXA1	annexin A1 [Source:HGNC Symbol;Acc:HGNC:533]
313	313	AOAH	acyloxyacyl hydrolase [Source:HGNC Symbol;Acc:HGNC:548]
316	316	AOX1	aldehyde oxidase 1 [Source:HGNC Symbol;Acc:HGNC:553]
324	324	APC	APC regulator of WNT signaling pathway [Source:HGNC Symbol;Acc:HGNC:583]
326	326	AIRE	autoimmune regulator [Source:HGNC Symbol;Acc:HGNC:360]
330	330	BIRC3	baculoviral IAP repeat containing 3 [Source:HGNC Symbol;Acc:HGNC:591]
331	331	XIAP	X-linked inhibitor of apoptosis [Source:HGNC Symbol;Acc:HGNC:592]
335	335	APOA1	apolipoprotein A1 [Source:HGNC Symbol;Acc:HGNC:600]
344	344	APOC2	apolipoprotein C2 [Source:HGNC Symbol;Acc:HGNC:609]
348	348	APOE	apolipoprotein E [Source:HGNC Symbol;Acc:HGNC:613]
355	355	FAS	Fas cell surface death receptor [Source:HGNC Symbol;Acc:HGNC:11920]
356	356	FASLG	Fas ligand [Source:HGNC Symbol;Acc:HGNC:11936]
366	366	AQP9	aquaporin 9 [Source:HGNC Symbol;Acc:HGNC:643]
368	368	ABCC6	ATP binding cassette subfamily C member 6 [Source:HGNC Symbol;Acc:HGNC:57]
391	391	RHOG	ras homolog family member G [Source:HGNC Symbol;Acc:HGNC:672]
399	399	RHOH	ras homolog family member H [Source:HGNC Symbol;Acc:HGNC:686]
421	421	ARVCF	ARVCF delta catenin family member [Source:HGNC Symbol;Acc:HGNC:728]
427	427	ASAH1	N-acylsphingosine amidohydrolase 1 [Source:HGNC Symbol;Acc:HGNC:735]
472	472	ATM	ATM serine/threonine kinase [Source:HGNC Symbol;Acc:HGNC:795]
488	488	ATP2A2	ATPase sarcoplasmic/endoplasmic reticulum Ca2+ transporting 2 [Source:HGNC Symbol;Acc:HGNC:812]
490	490	ATP2B1	ATPase plasma membrane Ca2+ transporting 1 [Source:HGNC Symbol;Acc:HGNC:814]
538	538	ATP7A	ATPase copper transporting alpha [Source:HGNC Symbol;Acc:HGNC:869]
540	540	ATP7B	ATPase copper transporting beta [Source:HGNC Symbol;Acc:HGNC:870]
558	558	AXL	AXL receptor tyrosine kinase [Source:HGNC Symbol;Acc:HGNC:905]
567	567	B2M	beta-2-microglobulin [Source:HGNC Symbol;Acc:HGNC:914]
593	593	BCKDHA	branched chain keto acid dehydrogenase E1 subunit alpha [Source:HGNC Symbol;Acc:HGNC:986]
594	594	BCKDHB	branched chain keto acid dehydrogenase E1 subunit beta [Source:HGNC Symbol;Acc:HGNC:987]
604	604	BCL6	BCL6 transcription repressor [Source:HGNC Symbol;Acc:HGNC:1001]
617	617	BCS1L	BCS1 homolog, ubiquinol-cytochrome c reductase complex chaperone [Source:HGNC Symbol;Acc:HGNC:1020]
623	623	BDKRB1	bradykinin receptor B1 [Source:HGNC Symbol;Acc:HGNC:1029]
624	624	BDKRB2	bradykinin receptor B2 [Source:HGNC Symbol;Acc:HGNC:1030]
629	629	CFB	complement factor B [Source:HGNC Symbol;Acc:HGNC:1037]
641	641	BLM	BLM RecQ like helicase [Source:HGNC Symbol;Acc:HGNC:1058]
652	652	BMP4	bone morphogenetic protein 4 [Source:HGNC Symbol;Acc:HGNC:1071]
672	672	BRCA1	BRCA1 DNA repair associated [Source:HGNC Symbol;Acc:HGNC:1100]
673	673	BRAF	B-Raf proto-oncogene, serine/threonine kinase [Source:HGNC Symbol;Acc:HGNC:1097]
684	684	BST2	bone marrow stromal cell antigen 2 [Source:HGNC Symbol;Acc:HGNC:1119]
686	686	BTD	biotinidase [Source:HGNC Symbol;Acc:HGNC:1122]
695	695	BTK	Bruton tyrosine kinase [Source:HGNC Symbol;Acc:HGNC:1133]
712	712	C1QA	complement C1q A chain [Source:HGNC Symbol;Acc:HGNC:1241]
713	713	C1QB	complement C1q B chain [Source:HGNC Symbol;Acc:HGNC:1242]
714	714	C1QC	complement C1q C chain [Source:HGNC Symbol;Acc:HGNC:1245]
715	715	C1R	complement C1r [Source:HGNC Symbol;Acc:HGNC:1246]
716	716	C1S	complement C1s [Source:HGNC Symbol;Acc:HGNC:1247]
718	718	C3	complement C3 [Source:HGNC Symbol;Acc:HGNC:1318]
719	719	C3AR1	complement C3a receptor 1 [Source:HGNC Symbol;Acc:HGNC:1319]
720	720	C4A	complement C4A (Rodgers blood group) [Source:HGNC Symbol;Acc:HGNC:1323]
721	721	C4B	complement C4B (Chido blood group) [Source:HGNC Symbol;Acc:HGNC:1324]
726	726	CAPN5	calpain 5 [Source:HGNC Symbol;Acc:HGNC:1482]
727	727	C5	complement C5 [Source:HGNC Symbol;Acc:HGNC:1331]
728	728	C5AR1	complement C5a receptor 1 [Source:HGNC Symbol;Acc:HGNC:1338]
755	755	CFAP410	cilia and flagella associated protein 410 [Source:HGNC Symbol;Acc:HGNC:1260]
775	775	CACNA1C	calcium voltage-gated channel subunit alpha1 C [Source:HGNC Symbol;Acc:HGNC:1390]
825	825	CAPN3	calpain 3 [Source:HGNC Symbol;Acc:HGNC:1480]
841	841	CASP8	caspase 8 [Source:HGNC Symbol;Acc:HGNC:1509]
843	843	CASP10	caspase 10 [Source:HGNC Symbol;Acc:HGNC:1500]
846	846	CASR	calcium sensing receptor [Source:HGNC Symbol;Acc:HGNC:1514]
847	847	CAT	catalase [Source:HGNC Symbol;Acc:HGNC:1516]
857	857	CAV1	caveolin 1 [Source:HGNC Symbol;Acc:HGNC:1527]
860	860	RUNX2	RUNX family transcription factor 2 [Source:HGNC Symbol;Acc:HGNC:10472]
875	875	CBS	cystathionine beta-synthase [Source:HGNC Symbol;Acc:HGNC:1550]
915	915	CD3D	CD3d molecule [Source:HGNC Symbol;Acc:HGNC:1673]
916	916	CD3E	CD3e molecule [Source:HGNC Symbol;Acc:HGNC:1674]
917	917	CD3G	CD3g molecule [Source:HGNC Symbol;Acc:HGNC:1675]
919	919	CD247	CD247 molecule [Source:HGNC Symbol;Acc:HGNC:1677]
929	929	CD14	CD14 molecule [Source:HGNC Symbol;Acc:HGNC:1628]
930	930	CD19	CD19 molecule [Source:HGNC Symbol;Acc:HGNC:1633]
931	931	MS4A1	membrane spanning 4-domains A1 [Source:HGNC Symbol;Acc:HGNC:7315]
939	939	CD27	CD27 molecule [Source:HGNC Symbol;Acc:HGNC:11922]
940	940	CD28	CD28 molecule [Source:HGNC Symbol;Acc:HGNC:1653]
941	941	CD80	CD80 molecule [Source:HGNC Symbol;Acc:HGNC:1700]
942	942	CD86	CD86 molecule [Source:HGNC Symbol;Acc:HGNC:1705]
958	958	CD40	CD40 molecule [Source:HGNC Symbol;Acc:HGNC:11919]
959	959	CD40LG	CD40 ligand [Source:HGNC Symbol;Acc:HGNC:11935]
962	962	CD48	CD48 molecule [Source:HGNC Symbol;Acc:HGNC:1683]
969	969	CD69	CD69 molecule [Source:HGNC Symbol;Acc:HGNC:1694]
970	970	CD70	CD70 molecule [Source:HGNC Symbol;Acc:HGNC:11937]
973	973	CD79A	CD79a molecule [Source:HGNC Symbol;Acc:HGNC:1698]
974	974	CD79B	CD79b molecule [Source:HGNC Symbol;Acc:HGNC:1699]
975	975	CD81	CD81 molecule [Source:HGNC Symbol;Acc:HGNC:1701]
977	977	CD151	CD151 molecule (Raph blood group) [Source:HGNC Symbol;Acc:HGNC:1630]
987	987	LRBA	LPS responsive beige-like anchor protein [Source:HGNC Symbol;Acc:HGNC:1742]
999	999	CDH1	cadherin 1 [Source:HGNC Symbol;Acc:HGNC:1748]
1026	1026	CDKN1A	cyclin dependent kinase inhibitor 1A [Source:HGNC Symbol;Acc:HGNC:1784]
1027	1027	CDKN1B	cyclin dependent kinase inhibitor 1B [Source:HGNC Symbol;Acc:HGNC:1785]
1051	1051	CEBPB	CCAAT enhancer binding protein beta [Source:HGNC Symbol;Acc:HGNC:1834]
1075	1075	CTSC	cathepsin C [Source:HGNC Symbol;Acc:HGNC:2528]
1080	1080	CFTR	CF transmembrane conductance regulator [Source:HGNC Symbol;Acc:HGNC:1884]
1130	1130	LYST	lysosomal trafficking regulator [Source:HGNC Symbol;Acc:HGNC:1968]
1161	1161	ERCC8	ERCC excision repair 8, CSA ubiquitin ligase complex subunit [Source:HGNC Symbol;Acc:HGNC:3439]
1175	1175	AP2S1	adaptor related protein complex 2 subunit sigma 1 [Source:HGNC Symbol;Acc:HGNC:565]
1186	1186	CLCN7	chloride voltage-gated channel 7 [Source:HGNC Symbol;Acc:HGNC:2025]
1188	1188	CLCNKB	chloride voltage-gated channel Kb [Source:HGNC Symbol;Acc:HGNC:2027]
1230	1230	CCR1	C-C motif chemokine receptor 1 [Source:HGNC Symbol;Acc:HGNC:1602]
1234	1234	CCR5	C-C motif chemokine receptor 5 [Source:HGNC Symbol;Acc:HGNC:1606]
1236	1236	CCR7	C-C motif chemokine receptor 7 [Source:HGNC Symbol;Acc:HGNC:1608]
1240	1240	CMKLR1	chemerin chemokine-like receptor 1 [Source:HGNC Symbol;Acc:HGNC:2121]
1277	1277	COL1A1	collagen type I alpha 1 chain [Source:HGNC Symbol;Acc:HGNC:2197]
1278	1278	COL1A2	collagen type I alpha 2 chain [Source:HGNC Symbol;Acc:HGNC:2198]
1280	1280	COL2A1	collagen type II alpha 1 chain [Source:HGNC Symbol;Acc:HGNC:2200]
1281	1281	COL3A1	collagen type III alpha 1 chain [Source:HGNC Symbol;Acc:HGNC:2201]
1285	1285	COL4A3	collagen type IV alpha 3 chain [Source:HGNC Symbol;Acc:HGNC:2204]
1286	1286	COL4A4	collagen type IV alpha 4 chain [Source:HGNC Symbol;Acc:HGNC:2206]
1287	1287	COL4A5	collagen type IV alpha 5 chain [Source:HGNC Symbol;Acc:HGNC:2207]
1288	1288	COL4A6	collagen type IV alpha 6 chain [Source:HGNC Symbol;Acc:HGNC:2208]
1289	1289	COL5A1	collagen type V alpha 1 chain [Source:HGNC Symbol;Acc:HGNC:2209]
1290	1290	COL5A2	collagen type V alpha 2 chain [Source:HGNC Symbol;Acc:HGNC:2210]
1294	1294	COL7A1	collagen type VII alpha 1 chain [Source:HGNC Symbol;Acc:HGNC:2214]
1302	1302	COL11A2	collagen type XI alpha 2 chain [Source:HGNC Symbol;Acc:HGNC:2187]
1312	1312	COMT	catechol-O-methyltransferase [Source:HGNC Symbol;Acc:HGNC:2228]
1314	1314	COPA	COPI coat complex subunit alpha [Source:HGNC Symbol;Acc:HGNC:2230]
1316	1316	KLF6	Kruppel like factor 6 [Source:HGNC Symbol;Acc:HGNC:2235]
1317	1317	SLC31A1	solute carrier family 31 member 1 [Source:HGNC Symbol;Acc:HGNC:11016]
1318	1318	SLC31A2	solute carrier family 31 member 2 [Source:HGNC Symbol;Acc:HGNC:11017]
1357	1357	CPA1	carboxypeptidase A1 [Source:HGNC Symbol;Acc:HGNC:2296]
1380	1380	CR2	complement C3d receptor 2 [Source:HGNC Symbol;Acc:HGNC:2336]
1387	1387	CREBBP	CREB binding protein [Source:HGNC Symbol;Acc:HGNC:2348]
1435	1435	CSF1	colony stimulating factor 1 [Source:HGNC Symbol;Acc:HGNC:2432]
1440	1440	CSF3	colony stimulating factor 3 [Source:HGNC Symbol;Acc:HGNC:2438]
1441	1441	CSF3R	colony stimulating factor 3 receptor [Source:HGNC Symbol;Acc:HGNC:2439]
1474	1474	CST6	cystatin E/M [Source:HGNC Symbol;Acc:HGNC:2478]
1475	1475	CSTA	cystatin A [Source:HGNC Symbol;Acc:HGNC:2481]
1482	1482	NKX2-5	NK2 homeobox 5 [Source:HGNC Symbol;Acc:HGNC:2488]
1493	1493	CTLA4	cytotoxic T-lymphocyte associated protein 4 [Source:HGNC Symbol;Acc:HGNC:2505]
1499	1499	CTNNB1	catenin beta 1 [Source:HGNC Symbol;Acc:HGNC:2514]
1508	1508	CTSB	cathepsin B [Source:HGNC Symbol;Acc:HGNC:2527]
1513	1513	CTSK	cathepsin K [Source:HGNC Symbol;Acc:HGNC:2536]
1535	1535	CYBA	cytochrome b-245 alpha chain [Source:HGNC Symbol;Acc:HGNC:2577]
1536	1536	CYBB	cytochrome b-245 beta chain [Source:HGNC Symbol;Acc:HGNC:2578]
1581	1581	CYP7A1	cytochrome P450 family 7 subfamily A member 1 [Source:HGNC Symbol;Acc:HGNC:2651]
1604	1604	CD55	CD55 molecule (Cromer blood group) [Source:HGNC Symbol;Acc:HGNC:2665]
1629	1629	DBT	dihydrolipoamide branched chain transacylase E2 [Source:HGNC Symbol;Acc:HGNC:2698]
1643	1643	DDB2	damage specific DNA binding protein 2 [Source:HGNC Symbol;Acc:HGNC:2718]
1678	1678	TIMM8A	translocase of inner mitochondrial membrane 8A [Source:HGNC Symbol;Acc:HGNC:11817]
1717	1717	DHCR7	7-dehydrocholesterol reductase [Source:HGNC Symbol;Acc:HGNC:2860]
1736	1736	DKC1	dyskerin pseudouridine synthase 1 [Source:HGNC Symbol;Acc:HGNC:2890]
1739	1739	DLG1	discs large MAGUK scaffold protein 1 [Source:HGNC Symbol;Acc:HGNC:2900]
1748	1748	DLX4	distal-less homeobox 4 [Source:HGNC Symbol;Acc:HGNC:2917]
1767	1767	DNAH5	dynein axonemal heavy chain 5 [Source:HGNC Symbol;Acc:HGNC:2950]
1770	1770	DNAH9	dynein axonemal heavy chain 9 [Source:HGNC Symbol;Acc:HGNC:2953]
1773	1773	DNASE1	deoxyribonuclease 1 [Source:HGNC Symbol;Acc:HGNC:2956]
1776	1776	DNASE1L3	deoxyribonuclease 1 like 3 [Source:HGNC Symbol;Acc:HGNC:2959]
1786	1786	DNMT1	DNA methyltransferase 1 [Source:HGNC Symbol;Acc:HGNC:2976]
1789	1789	DNMT3B	DNA methyltransferase 3 beta [Source:HGNC Symbol;Acc:HGNC:2979]
1822	1822	ATN1	atrophin 1 [Source:HGNC Symbol;Acc:HGNC:3033]
1828	1828	DSG1	desmoglein 1 [Source:HGNC Symbol;Acc:HGNC:3048]
1839	1839	HBEGF	heparin binding EGF like growth factor [Source:HGNC Symbol;Acc:HGNC:3059]
1880	1880	GPR183	G protein-coupled receptor 183 [Source:HGNC Symbol;Acc:HGNC:3128]
1893	1893	ECM1	extracellular matrix protein 1 [Source:HGNC Symbol;Acc:HGNC:3153]
1896	1896	EDA	ectodysplasin A [Source:HGNC Symbol;Acc:HGNC:3157]
1902	1902	LPAR1	lysophosphatidic acid receptor 1 [Source:HGNC Symbol;Acc:HGNC:3166]
1906	1906	EDN1	endothelin 1 [Source:HGNC Symbol;Acc:HGNC:3176]
1956	1956	EGFR	epidermal growth factor receptor [Source:HGNC Symbol;Acc:HGNC:3236]
1991	1991	ELANE	elastase, neutrophil expressed [Source:HGNC Symbol;Acc:HGNC:3309]
2006	2006	ELN	elastin [Source:HGNC Symbol;Acc:HGNC:3327]
2013	2013	EMP2	epithelial membrane protein 2 [Source:HGNC Symbol;Acc:HGNC:3334]
2014	2014	EMP3	epithelial membrane protein 3 [Source:HGNC Symbol;Acc:HGNC:3335]
2015	2015	ADGRE1	adhesion G protein-coupled receptor E1 [Source:HGNC Symbol;Acc:HGNC:3336]
2033	2033	EP300	E1A binding protein p300 [Source:HGNC Symbol;Acc:HGNC:3373]
2038	2038	EPB42	erythrocyte membrane protein band 4.2 [Source:HGNC Symbol;Acc:HGNC:3381]
2067	2067	ERCC1	ERCC excision repair 1, endonuclease non-catalytic subunit [Source:HGNC Symbol;Acc:HGNC:3433]
2068	2068	ERCC2	ERCC excision repair 2, TFIIH core complex helicase subunit [Source:HGNC Symbol;Acc:HGNC:3434]
2069	2069	EREG	epiregulin [Source:HGNC Symbol;Acc:HGNC:3443]
2071	2071	ERCC3	ERCC excision repair 3, TFIIH core complex helicase subunit [Source:HGNC Symbol;Acc:HGNC:3435]
2072	2072	ERCC4	ERCC excision repair 4, endonuclease catalytic subunit [Source:HGNC Symbol;Acc:HGNC:3436]
2073	2073	ERCC5	ERCC excision repair 5, endonuclease [Source:HGNC Symbol;Acc:HGNC:3437]
2074	2074	ERCC6	ERCC excision repair 6, chromatin remodeling factor [Source:HGNC Symbol;Acc:HGNC:3438]
2077	2077	ERF	ETS2 repressor factor [Source:HGNC Symbol;Acc:HGNC:3444]
2099	2099	ESR1	estrogen receptor 1 [Source:HGNC Symbol;Acc:HGNC:3467]
2137	2137	EXTL3	exostosin like glycosyltransferase 3 [Source:HGNC Symbol;Acc:HGNC:3518]
2152	2152	F3	coagulation factor III, tissue factor [Source:HGNC Symbol;Acc:HGNC:3541]
2153	2153	F5	coagulation factor V [Source:HGNC Symbol;Acc:HGNC:3542]
2162	2162	F13A1	coagulation factor XIII A chain [Source:HGNC Symbol;Acc:HGNC:3531]
2165	2165	F13B	coagulation factor XIII B chain [Source:HGNC Symbol;Acc:HGNC:3534]
2186	2186	BPTF	bromodomain PHD finger transcription factor [Source:HGNC Symbol;Acc:HGNC:3581]
2188	2188	FANCF	FA complementation group F [Source:HGNC Symbol;Acc:HGNC:3587]
2206	2206	MS4A2	membrane spanning 4-domains A2 [Source:HGNC Symbol;Acc:HGNC:7316]
2212	2212	FCGR2A	Fc fragment of IgG receptor IIa [Source:HGNC Symbol;Acc:HGNC:3616]
2213	2213	FCGR2B	Fc fragment of IgG receptor IIb [Source:HGNC Symbol;Acc:HGNC:3618]
2214	2214	FCGR3A	Fc fragment of IgG receptor IIIa [Source:HGNC Symbol;Acc:HGNC:3619]
2235	2235	FECH	ferrochelatase [Source:HGNC Symbol;Acc:HGNC:3647]
2243	2243	FGA	fibrinogen alpha chain [Source:HGNC Symbol;Acc:HGNC:3661]
2248	2248	FGF3	fibroblast growth factor 3 [Source:HGNC Symbol;Acc:HGNC:3681]
2253	2253	FGF8	fibroblast growth factor 8 [Source:HGNC Symbol;Acc:HGNC:3686]
2260	2260	FGFR1	fibroblast growth factor receptor 1 [Source:HGNC Symbol;Acc:HGNC:3688]
2261	2261	FGFR3	fibroblast growth factor receptor 3 [Source:HGNC Symbol;Acc:HGNC:3690]
2263	2263	FGFR2	fibroblast growth factor receptor 2 [Source:HGNC Symbol;Acc:HGNC:3689]
2301	2301	FOXE3	forkhead box E3 [Source:HGNC Symbol;Acc:HGNC:3808]
2302	2302	FOXJ1	forkhead box J1 [Source:HGNC Symbol;Acc:HGNC:3816]
2303	2303	FOXC2	forkhead box C2 [Source:HGNC Symbol;Acc:HGNC:3801]
2312	2312	FLG	filaggrin [Source:HGNC Symbol;Acc:HGNC:3748]
2313	2313	FLI1	Fli-1 proto-oncogene, ETS transcription factor [Source:HGNC Symbol;Acc:HGNC:3749]
2314	2314	FLII	FLII actin remodeling protein [Source:HGNC Symbol;Acc:HGNC:3750]
2316	2316	FLNA	filamin A [Source:HGNC Symbol;Acc:HGNC:3754]
2324	2324	FLT4	fms related receptor tyrosine kinase 4 [Source:HGNC Symbol;Acc:HGNC:3767]
2328	2328	FMO3	flavin containing dimethylaniline monoxygenase 3 [Source:HGNC Symbol;Acc:HGNC:3771]
2332	2332	FMR1	FMRP translational regulator 1 [Source:HGNC Symbol;Acc:HGNC:3775]
2335	2335	FN1	fibronectin 1 [Source:HGNC Symbol;Acc:HGNC:3778]
2353	2353	FOS	Fos proto-oncogene, AP-1 transcription factor subunit [Source:HGNC Symbol;Acc:HGNC:3796]
2357	2357	FPR1	formyl peptide receptor 1 [Source:HGNC Symbol;Acc:HGNC:3826]
2358	2358	FPR2	formyl peptide receptor 2 [Source:HGNC Symbol;Acc:HGNC:3827]
2531	2531	KDSR	3-ketodihydrosphingosine reductase [Source:HGNC Symbol;Acc:HGNC:4021]
2538	2538	G6PC	glucose-6-phosphatase catalytic subunit 1 [Source:HGNC Symbol;Acc:HGNC:4056]
2542	2542	SLC37A4	solute carrier family 37 member 4 [Source:HGNC Symbol;Acc:HGNC:4061]
2550	2550	GABBR1	gamma-aminobutyric acid type B receptor subunit 1 [Source:HGNC Symbol;Acc:HGNC:4070]
2615	2615	LRRC32	leucine rich repeat containing 32 [Source:HGNC Symbol;Acc:HGNC:4161]
2619	2619	GAS1	growth arrest specific 1 [Source:HGNC Symbol;Acc:HGNC:4165]
2622	2622	GAS8	growth arrest specific 8 [Source:HGNC Symbol;Acc:HGNC:4166]
2623	2623	GATA1	GATA binding protein 1 [Source:HGNC Symbol;Acc:HGNC:4170]
2624	2624	GATA2	GATA binding protein 2 [Source:HGNC Symbol;Acc:HGNC:4171]
2625	2625	GATA3	GATA binding protein 3 [Source:HGNC Symbol;Acc:HGNC:4172]
2626	2626	GATA4	GATA binding protein 4 [Source:HGNC Symbol;Acc:HGNC:4173]
2627	2627	GATA6	GATA binding protein 6 [Source:HGNC Symbol;Acc:HGNC:4174]
2629	2629	GBA	glucosylceramidase beta [Source:HGNC Symbol;Acc:HGNC:4177]
2643	2643	GCH1	GTP cyclohydrolase 1 [Source:HGNC Symbol;Acc:HGNC:4193]
2672	2672	GFI1	growth factor independent 1 transcriptional repressor [Source:HGNC Symbol;Acc:HGNC:4237]
2697	2697	GJA1	gap junction protein alpha 1 [Source:HGNC Symbol;Acc:HGNC:4274]
2706	2706	GJB2	gap junction protein beta 2 [Source:HGNC Symbol;Acc:HGNC:4284]
2707	2707	GJB3	gap junction protein beta 3 [Source:HGNC Symbol;Acc:HGNC:4285]
2719	2719	GPC3	glypican 3 [Source:HGNC Symbol;Acc:HGNC:4451]
2736	2736	GLI2	GLI family zinc finger 2 [Source:HGNC Symbol;Acc:HGNC:4318]
2741	2741	GLRA1	glycine receptor alpha 1 [Source:HGNC Symbol;Acc:HGNC:4326]
2743	2743	GLRB	glycine receptor beta [Source:HGNC Symbol;Acc:HGNC:4329]
2767	2767	GNA11	G protein subunit alpha 11 [Source:HGNC Symbol;Acc:HGNC:4379]
2769	2769	GNA15	G protein subunit alpha 15 [Source:HGNC Symbol;Acc:HGNC:4383]
2773	2773	GNAI3	G protein subunit alpha i3 [Source:HGNC Symbol;Acc:HGNC:4387]
2776	2776	GNAQ	G protein subunit alpha q [Source:HGNC Symbol;Acc:HGNC:4390]
2778	2778	GNAS	GNAS complex locus [Source:HGNC Symbol;Acc:HGNC:4392]
2811	2811	GP1BA	glycoprotein Ib platelet subunit alpha [Source:HGNC Symbol;Acc:HGNC:4439]
2812	2812	GP1BB	glycoprotein Ib platelet subunit beta [Source:HGNC Symbol;Acc:HGNC:4440]
2859	2859	GPR35	G protein-coupled receptor 35 [Source:HGNC Symbol;Acc:HGNC:4492]
2867	2867	FFAR2	free fatty acid receptor 2 [Source:HGNC Symbol;Acc:HGNC:4501]
2908	2908	NR3C1	nuclear receptor subfamily 3 group C member 1 [Source:HGNC Symbol;Acc:HGNC:7978]
2919	2919	CXCL1	C-X-C motif chemokine ligand 1 [Source:HGNC Symbol;Acc:HGNC:4602]
2920	2920	CXCL2	C-X-C motif chemokine ligand 2 [Source:HGNC Symbol;Acc:HGNC:4603]
2934	2934	GSN	gelsolin [Source:HGNC Symbol;Acc:HGNC:4620]
2961	2961	GTF2E2	general transcription factor IIE subunit 2 [Source:HGNC Symbol;Acc:HGNC:4651]
2969	2969	GTF2I	general transcription factor IIi [Source:HGNC Symbol;Acc:HGNC:4659]
2990	2990	GUSB	glucuronidase beta [Source:HGNC Symbol;Acc:HGNC:4696]
3037	3037	HAS2	hyaluronan synthase 2 [Source:HGNC Symbol;Acc:HGNC:4819]
3039	3039	HBA1	hemoglobin subunit alpha 1 [Source:HGNC Symbol;Acc:HGNC:4823]
3040	3040	HBA2	hemoglobin subunit alpha 2 [Source:HGNC Symbol;Acc:HGNC:4824]
3043	3043	HBB	hemoglobin subunit beta [Source:HGNC Symbol;Acc:HGNC:4827]
3071	3071	NCKAP1L	NCK associated protein 1 like [Source:HGNC Symbol;Acc:HGNC:4862]
3081	3081	HGD	homogentisate 1,2-dioxygenase [Source:HGNC Symbol;Acc:HGNC:4892]
3091	3091	HIF1A	hypoxia inducible factor 1 subunit alpha [Source:HGNC Symbol;Acc:HGNC:4910]
3105	3105	HLA-A	major histocompatibility complex, class I, A [Source:HGNC Symbol;Acc:HGNC:4931]
3106	3106	HLA-B	major histocompatibility complex, class I, B [Source:HGNC Symbol;Acc:HGNC:4932]
3107	3107	HLA-C	major histocompatibility complex, class I, C [Source:HGNC Symbol;Acc:HGNC:4933]
3110	3110	MNX1	motor neuron and pancreas homeobox 1 [Source:HGNC Symbol;Acc:HGNC:4979]
3113	3113	HLA-DPA1	major histocompatibility complex, class II, DP alpha 1 [Source:HGNC Symbol;Acc:HGNC:4938]
3115	3115	HLA-DPB1	major histocompatibility complex, class II, DP beta 1 [Source:HGNC Symbol;Acc:HGNC:4940]
3117	3117	HLA-DQA1	major histocompatibility complex, class II, DQ alpha 1 [Source:HGNC Symbol;Acc:HGNC:4942]
3119	3119	HLA-DQB1	major histocompatibility complex, class II, DQ beta 1 [Source:HGNC Symbol;Acc:HGNC:4944]
3123	3123	HLA-DRB1	major histocompatibility complex, class II, DR beta 1 [Source:HGNC Symbol;Acc:HGNC:4948]
3141	3141	HLCS	holocarboxylase synthetase [Source:HGNC Symbol;Acc:HGNC:4976]
3155	3155	HMGCL	3-hydroxy-3-methylglutaryl-CoA lyase [Source:HGNC Symbol;Acc:HGNC:5005]
3181	3181	HNRNPA2B1	heterogeneous nuclear ribonucleoprotein A2/B1 [Source:HGNC Symbol;Acc:HGNC:5033]
3209	3209	HOXA13	homeobox A13 [Source:HGNC Symbol;Acc:HGNC:5102]
3248	3248	HPGD	15-hydroxyprostaglandin dehydrogenase [Source:HGNC Symbol;Acc:HGNC:5154]
3249	3249	HPN	hepsin [Source:HGNC Symbol;Acc:HGNC:5155]
3257	3257	HPS1	HPS1 biogenesis of lysosomal organelles complex 3 subunit 1 [Source:HGNC Symbol;Acc:HGNC:5163]
3269	3269	HRH1	histamine receptor H1 [Source:HGNC Symbol;Acc:HGNC:5182]
3284	3284	HSD3B2	hydroxy-delta-5-steroid dehydrogenase, 3 beta- and steroid delta-isomerase 2 [Source:HGNC Symbol;Acc:HGNC:5218]
3313	3313	HSPA9	heat shock protein family A (Hsp70) member 9 [Source:HGNC Symbol;Acc:HGNC:5244]
3321	3321	IGSF3	immunoglobulin superfamily member 3 [Source:HGNC Symbol;Acc:HGNC:5950]
3373	3373	HYAL1	hyaluronidase 1 [Source:HGNC Symbol;Acc:HGNC:5320]
3376	3376	IARS1	isoleucyl-tRNA synthetase 1 [Source:HGNC Symbol;Acc:HGNC:5330]
3383	3383	ICAM1	intercellular adhesion molecule 1 [Source:HGNC Symbol;Acc:HGNC:5344]
3386	3386	ICAM4	intercellular adhesion molecule 4 (Landsteiner-Wiener blood group) [Source:HGNC Symbol;Acc:HGNC:5347]
3394	3394	IRF8	interferon regulatory factor 8 [Source:HGNC Symbol;Acc:HGNC:5358]
3423	3423	IDS	iduronate 2-sulfatase [Source:HGNC Symbol;Acc:HGNC:5389]
3426	3426	CFI	complement factor I [Source:HGNC Symbol;Acc:HGNC:5394]
3431	3431	SP110	SP110 nuclear body protein [Source:HGNC Symbol;Acc:HGNC:5401]
3454	3454	IFNAR1	interferon alpha and beta receptor subunit 1 [Source:HGNC Symbol;Acc:HGNC:5432]
3458	3458	IFNG	interferon gamma [Source:HGNC Symbol;Acc:HGNC:5438]
3459	3459	IFNGR1	interferon gamma receptor 1 [Source:HGNC Symbol;Acc:HGNC:5439]
3460	3460	IFNGR2	interferon gamma receptor 2 [Source:HGNC Symbol;Acc:HGNC:5440]
3482	3482	IGF2R	insulin like growth factor 2 receptor [Source:HGNC Symbol;Acc:HGNC:5467]
3507	3507	IGHM	immunoglobulin heavy constant mu [Source:HGNC Symbol;Acc:HGNC:5541]
3543	3543	IGLL1	immunoglobulin lambda like polypeptide 1 [Source:HGNC Symbol;Acc:HGNC:5870]
3551	3551	IKBKB	inhibitor of nuclear factor kappa B kinase subunit beta [Source:HGNC Symbol;Acc:HGNC:5960]
3552	3552	IL1A	interleukin 1 alpha [Source:HGNC Symbol;Acc:HGNC:5991]
3553	3553	IL1B	interleukin 1 beta [Source:HGNC Symbol;Acc:HGNC:5992]
3554	3554	IL1R1	interleukin 1 receptor type 1 [Source:HGNC Symbol;Acc:HGNC:5993]
3556	3556	IL1RAP	interleukin 1 receptor accessory protein [Source:HGNC Symbol;Acc:HGNC:5995]
3557	3557	IL1RN	interleukin 1 receptor antagonist [Source:HGNC Symbol;Acc:HGNC:6000]
3558	3558	IL2	interleukin 2 [Source:HGNC Symbol;Acc:HGNC:6001]
3559	3559	IL2RA	interleukin 2 receptor subunit alpha [Source:HGNC Symbol;Acc:HGNC:6008]
3560	3560	IL2RB	interleukin 2 receptor subunit beta [Source:HGNC Symbol;Acc:HGNC:6009]
3561	3561	IL2RG	interleukin 2 receptor subunit gamma [Source:HGNC Symbol;Acc:HGNC:6010]
3565	3565	IL4	interleukin 4 [Source:HGNC Symbol;Acc:HGNC:6014]
3566	3566	IL4R	interleukin 4 receptor [Source:HGNC Symbol;Acc:HGNC:6015]
3567	3567	IL5	interleukin 5 [Source:HGNC Symbol;Acc:HGNC:6016]
3568	3568	IL5RA	interleukin 5 receptor subunit alpha [Source:HGNC Symbol;Acc:HGNC:6017]
3569	3569	IL6	interleukin 6 [Source:HGNC Symbol;Acc:HGNC:6018]
3570	3570	IL6R	interleukin 6 receptor [Source:HGNC Symbol;Acc:HGNC:6019]
3572	3572	IL6ST	interleukin 6 cytokine family signal transducer [Source:HGNC Symbol;Acc:HGNC:6021]
3574	3574	IL7	interleukin 7 [Source:HGNC Symbol;Acc:HGNC:6023]
3575	3575	IL7R	interleukin 7 receptor [Source:HGNC Symbol;Acc:HGNC:6024]
3576	3576	CXCL8	C-X-C motif chemokine ligand 8 [Source:HGNC Symbol;Acc:HGNC:6025]
3578	3578	IL9	interleukin 9 [Source:HGNC Symbol;Acc:HGNC:6029]
3579	3579	CXCR2	C-X-C motif chemokine receptor 2 [Source:HGNC Symbol;Acc:HGNC:6027]
3586	3586	IL10	interleukin 10 [Source:HGNC Symbol;Acc:HGNC:5962]
3587	3587	IL10RA	interleukin 10 receptor subunit alpha [Source:HGNC Symbol;Acc:HGNC:5964]
3588	3588	IL10RB	interleukin 10 receptor subunit beta [Source:HGNC Symbol;Acc:HGNC:5965]
3592	3592	IL12A	interleukin 12A [Source:HGNC Symbol;Acc:HGNC:5969]
3593	3593	IL12B	interleukin 12B [Source:HGNC Symbol;Acc:HGNC:5970]
3594	3594	IL12RB1	interleukin 12 receptor subunit beta 1 [Source:HGNC Symbol;Acc:HGNC:5971]
3600	3600	IL15	interleukin 15 [Source:HGNC Symbol;Acc:HGNC:5977]
3601	3601	IL15RA	interleukin 15 receptor subunit alpha [Source:HGNC Symbol;Acc:HGNC:5978]
3604	3604	TNFRSF9	TNF receptor superfamily member 9 [Source:HGNC Symbol;Acc:HGNC:11924]
3606	3606	IL18	interleukin 18 [Source:HGNC Symbol;Acc:HGNC:5986]
3624	3624	INHBA	inhibin subunit beta A [Source:HGNC Symbol;Acc:HGNC:6066]
3627	3627	CXCL10	C-X-C motif chemokine ligand 10 [Source:HGNC Symbol;Acc:HGNC:10637]
3654	3654	IRAK1	interleukin 1 receptor associated kinase 1 [Source:HGNC Symbol;Acc:HGNC:6112]
3655	3655	ITGA6	integrin subunit alpha 6 [Source:HGNC Symbol;Acc:HGNC:6142]
3656	3656	IRAK2	interleukin 1 receptor associated kinase 2 [Source:HGNC Symbol;Acc:HGNC:6113]
3659	3659	IRF1	interferon regulatory factor 1 [Source:HGNC Symbol;Acc:HGNC:6116]
3663	3663	IRF5	interferon regulatory factor 5 [Source:HGNC Symbol;Acc:HGNC:6120]
3664	3664	IRF6	interferon regulatory factor 6 [Source:HGNC Symbol;Acc:HGNC:6121]
3665	3665	IRF7	interferon regulatory factor 7 [Source:HGNC Symbol;Acc:HGNC:6122]
3678	3678	ITGA5	integrin subunit alpha 5 [Source:HGNC Symbol;Acc:HGNC:6141]
3689	3689	ITGB2	integrin subunit beta 2 [Source:HGNC Symbol;Acc:HGNC:6155]
3690	3690	ITGB3	integrin subunit beta 3 [Source:HGNC Symbol;Acc:HGNC:6156]
3691	3691	ITGB4	integrin subunit beta 4 [Source:HGNC Symbol;Acc:HGNC:6158]
3696	3696	ITGB8	integrin subunit beta 8 [Source:HGNC Symbol;Acc:HGNC:6163]
3702	3702	ITK	IL2 inducible T cell kinase [Source:HGNC Symbol;Acc:HGNC:6171]
3716	3716	JAK1	Janus kinase 1 [Source:HGNC Symbol;Acc:HGNC:6190]
3717	3717	JAK2	Janus kinase 2 [Source:HGNC Symbol;Acc:HGNC:6192]
3718	3718	JAK3	Janus kinase 3 [Source:HGNC Symbol;Acc:HGNC:6193]
3732	3732	CD82	CD82 molecule [Source:HGNC Symbol;Acc:HGNC:6210]
3738	3738	KCNA3	potassium voltage-gated channel subfamily A member 3 [Source:HGNC Symbol;Acc:HGNC:6221]
3759	3759	KCNJ2	potassium inwardly rectifying channel subfamily J member 2 [Source:HGNC Symbol;Acc:HGNC:6263]
3763	3763	KCNJ6	potassium inwardly rectifying channel subfamily J member 6 [Source:HGNC Symbol;Acc:HGNC:6267]
3815	3815	KIT	KIT proto-oncogene, receptor tyrosine kinase [Source:HGNC Symbol;Acc:HGNC:6342]
3832	3832	KIF11	kinesin family member 11 [Source:HGNC Symbol;Acc:HGNC:6388]
3848	3848	KRT1	keratin 1 [Source:HGNC Symbol;Acc:HGNC:6412]
3852	3852	KRT5	keratin 5 [Source:HGNC Symbol;Acc:HGNC:6442]
3856	3856	KRT8	keratin 8 [Source:HGNC Symbol;Acc:HGNC:6446]
3857	3857	KRT9	keratin 9 [Source:HGNC Symbol;Acc:HGNC:6447]
3858	3858	KRT10	keratin 10 [Source:HGNC Symbol;Acc:HGNC:6413]
3861	3861	KRT14	keratin 14 [Source:HGNC Symbol;Acc:HGNC:6416]
3868	3868	KRT16	keratin 16 [Source:HGNC Symbol;Acc:HGNC:6423]
3872	3872	KRT17	keratin 17 [Source:HGNC Symbol;Acc:HGNC:6427]
3875	3875	KRT18	keratin 18 [Source:HGNC Symbol;Acc:HGNC:6430]
3908	3908	LAMA2	laminin subunit alpha 2 [Source:HGNC Symbol;Acc:HGNC:6482]
3909	3909	LAMA3	laminin subunit alpha 3 [Source:HGNC Symbol;Acc:HGNC:6483]
3911	3911	LAMA5	laminin subunit alpha 5 [Source:HGNC Symbol;Acc:HGNC:6485]
3912	3912	LAMB1	laminin subunit beta 1 [Source:HGNC Symbol;Acc:HGNC:6486]
3913	3913	LAMB2	laminin subunit beta 2 [Source:HGNC Symbol;Acc:HGNC:6487]
3914	3914	LAMB3	laminin subunit beta 3 [Source:HGNC Symbol;Acc:HGNC:6490]
3915	3915	LAMC1	laminin subunit gamma 1 [Source:HGNC Symbol;Acc:HGNC:6492]
3918	3918	LAMC2	laminin subunit gamma 2 [Source:HGNC Symbol;Acc:HGNC:6493]
3930	3930	LBR	lamin B receptor [Source:HGNC Symbol;Acc:HGNC:6518]
3932	3932	LCK	LCK proto-oncogene, Src family tyrosine kinase [Source:HGNC Symbol;Acc:HGNC:6524]
3937	3937	LCP2	lymphocyte cytosolic protein 2 [Source:HGNC Symbol;Acc:HGNC:6529]
3949	3949	LDLR	low density lipoprotein receptor [Source:HGNC Symbol;Acc:HGNC:6547]
3952	3952	LEP	leptin [Source:HGNC Symbol;Acc:HGNC:6553]
3954	3954	LETM1	leucine zipper and EF-hand containing transmembrane protein 1 [Source:HGNC Symbol;Acc:HGNC:6556]
3973	3973	LHCGR	luteinizing hormone/choriogonadotropin receptor [Source:HGNC Symbol;Acc:HGNC:6585]
3976	3976	LIF	LIF interleukin 6 family cytokine [Source:HGNC Symbol;Acc:HGNC:6596]
3981	3981	LIG4	DNA ligase 4 [Source:HGNC Symbol;Acc:HGNC:6601]
3984	3984	LIMK1	LIM domain kinase 1 [Source:HGNC Symbol;Acc:HGNC:6613]
4000	4000	LMNA	lamin A/C [Source:HGNC Symbol;Acc:HGNC:6636]
4010	4010	LMX1B	LIM homeobox transcription factor 1 beta [Source:HGNC Symbol;Acc:HGNC:6654]
4023	4023	LPL	lipoprotein lipase [Source:HGNC Symbol;Acc:HGNC:6677]
4047	4047	LSS	lanosterol synthase [Source:HGNC Symbol;Acc:HGNC:6708]
4049	4049	LTA	lymphotoxin alpha [Source:HGNC Symbol;Acc:HGNC:6709]
4054	4054	LTBP3	latent transforming growth factor beta binding protein 3 [Source:HGNC Symbol;Acc:HGNC:6716]
4061	4061	LY6E	lymphocyte antigen 6 family member E [Source:HGNC Symbol;Acc:HGNC:6727]
4065	4065	LY75	lymphocyte antigen 75 [Source:HGNC Symbol;Acc:HGNC:6729]
4067	4067	LYN	LYN proto-oncogene, Src family tyrosine kinase [Source:HGNC Symbol;Acc:HGNC:6735]
4068	4068	SH2D1A	SH2 domain containing 1A [Source:HGNC Symbol;Acc:HGNC:10820]
4069	4069	LYZ	lysozyme [Source:HGNC Symbol;Acc:HGNC:6740]
4081	4081	MAB21L1	mab-21 like 1 [Source:HGNC Symbol;Acc:HGNC:6757]
4084	4084	MXD1	MAX dimerization protein 1 [Source:HGNC Symbol;Acc:HGNC:6761]
4088	4088	SMAD3	SMAD family member 3 [Source:HGNC Symbol;Acc:HGNC:6769]
4094	4094	MAF	MAF bZIP transcription factor [Source:HGNC Symbol;Acc:HGNC:6776]
4125	4125	MAN2B1	mannosidase alpha class 2B member 1 [Source:HGNC Symbol;Acc:HGNC:6826]
4153	4153	MBL2	mannose binding lectin 2 [Source:HGNC Symbol;Acc:HGNC:6922]
4194	4194	MDM4	MDM4 regulator of p53 [Source:HGNC Symbol;Acc:HGNC:6974]
4210	4210	MEFV	MEFV innate immuity regulator, pyrin [Source:HGNC Symbol;Acc:HGNC:6998]
4212	4212	MEIS2	Meis homeobox 2 [Source:HGNC Symbol;Acc:HGNC:7001]
4221	4221	MEN1	menin 1 [Source:HGNC Symbol;Acc:HGNC:7010]
4224	4224	MEP1A	meprin A subunit alpha [Source:HGNC Symbol;Acc:HGNC:7015]
4233	4233	MET	MET proto-oncogene, receptor tyrosine kinase [Source:HGNC Symbol;Acc:HGNC:7029]
4256	4256	MGP	matrix Gla protein [Source:HGNC Symbol;Acc:HGNC:7060]
4261	4261	CIITA	class II major histocompatibility complex transactivator [Source:HGNC Symbol;Acc:HGNC:7067]
4282	4282	MIF	macrophage migration inhibitory factor [Source:HGNC Symbol;Acc:HGNC:7097]
4283	4283	CXCL9	C-X-C motif chemokine ligand 9 [Source:HGNC Symbol;Acc:HGNC:7098]
4297	4297	KMT2A	lysine methyltransferase 2A [Source:HGNC Symbol;Acc:HGNC:7132]
4311	4311	MME	membrane metalloendopeptidase [Source:HGNC Symbol;Acc:HGNC:7154]
4312	4312	MMP1	matrix metallopeptidase 1 [Source:HGNC Symbol;Acc:HGNC:7155]
4323	4323	MMP14	matrix metallopeptidase 14 [Source:HGNC Symbol;Acc:HGNC:7160]
4358	4358	MPV17	mitochondrial inner membrane protein MPV17 [Source:HGNC Symbol;Acc:HGNC:7224]
4478	4478	MSN	moesin [Source:HGNC Symbol;Acc:HGNC:7373]
4481	4481	MSR1	macrophage scavenger receptor 1 [Source:HGNC Symbol;Acc:HGNC:7376]
4485	4485	MST1	macrophage stimulating 1 [Source:HGNC Symbol;Acc:HGNC:7380]
4487	4487	MSX1	msh homeobox 1 [Source:HGNC Symbol;Acc:HGNC:7391]
4507	4507	MTAP	methylthioadenosine phosphorylase [Source:HGNC Symbol;Acc:HGNC:7413]
4512	4512	MT-CO1	mitochondrially encoded cytochrome c oxidase I [Source:HGNC Symbol;Acc:HGNC:7419]
4513	4513	MT-CO2	mitochondrially encoded cytochrome c oxidase II [Source:HGNC Symbol;Acc:HGNC:7421]
4514	4514	MT-CO3	mitochondrially encoded cytochrome c oxidase III [Source:HGNC Symbol;Acc:HGNC:7422]
4522	4522	MTHFD1	methylenetetrahydrofolate dehydrogenase, cyclohydrolase and formyltetrahydrofolate synthetase 1 [Source:HGNC Symbol;Acc:HGNC:7432]
4535	4535	MT-ND1	mitochondrially encoded NADH:ubiquinone oxidoreductase core subunit 1 [Source:HGNC Symbol;Acc:HGNC:7455]
4538	4538	MT-ND4	mitochondrially encoded NADH:ubiquinone oxidoreductase core subunit 4 [Source:HGNC Symbol;Acc:HGNC:7459]
4540	4540	MT-ND5	mitochondrially encoded NADH:ubiquinone oxidoreductase core subunit 5 [Source:HGNC Symbol;Acc:HGNC:7461]
4541	4541	MT-ND6	mitochondrially encoded NADH:ubiquinone oxidoreductase core subunit 6 [Source:HGNC Symbol;Acc:HGNC:7462]
4547	4547	MTTP	microsomal triglyceride transfer protein [Source:HGNC Symbol;Acc:HGNC:7467]
4558	4558	MT-TF	mitochondrially encoded tRNA-Phe (UUU/C) [Source:HGNC Symbol;Acc:HGNC:7481]
4564	4564	MT-TH	mitochondrially encoded tRNA-His (CAU/C) [Source:HGNC Symbol;Acc:HGNC:7487]
4567	4567	MT-TL1	mitochondrially encoded tRNA-Leu (UUA/G) 1 [Source:HGNC Symbol;Acc:HGNC:7490]
4572	4572	MT-TQ	mitochondrially encoded tRNA-Gln (CAA/G) [Source:HGNC Symbol;Acc:HGNC:7495]
4575	4575	MT-TS2	mitochondrially encoded tRNA-Ser (AGU/C) 2 [Source:HGNC Symbol;Acc:HGNC:7498]
4578	4578	MT-TW	mitochondrially encoded tRNA-Trp (UGA/G) [Source:HGNC Symbol;Acc:HGNC:7501]
4594	4594	MMUT	methylmalonyl-CoA mutase [Source:HGNC Symbol;Acc:HGNC:7526]
4598	4598	MVK	mevalonate kinase [Source:HGNC Symbol;Acc:HGNC:7530]
4609	4609	MYC	MYC proto-oncogene, bHLH transcription factor [Source:HGNC Symbol;Acc:HGNC:7553]
4613	4613	MYCN	MYCN proto-oncogene, bHLH transcription factor [Source:HGNC Symbol;Acc:HGNC:7559]
4615	4615	MYD88	MYD88 innate immune signal transduction adaptor [Source:HGNC Symbol;Acc:HGNC:7562]
4624	4624	MYH6	myosin heavy chain 6 [Source:HGNC Symbol;Acc:HGNC:7576]
4627	4627	MYH9	myosin heavy chain 9 [Source:HGNC Symbol;Acc:HGNC:7579]
4683	4683	NBN	nibrin [Source:HGNC Symbol;Acc:HGNC:7652]
4688	4688	NCF2	neutrophil cytosolic factor 2 [Source:HGNC Symbol;Acc:HGNC:7661]
4689	4689	NCF4	neutrophil cytosolic factor 4 [Source:HGNC Symbol;Acc:HGNC:7662]
4693	4693	NDP	norrin cystine knot growth factor NDP [Source:HGNC Symbol;Acc:HGNC:7678]
4722	4722	NDUFS3	NADH:ubiquinone oxidoreductase core subunit S3 [Source:HGNC Symbol;Acc:HGNC:7710]
4763	4763	NF1	neurofibromin 1 [Source:HGNC Symbol;Acc:HGNC:7765]
4776	4776	NFATC4	nuclear factor of activated T cells 4 [Source:HGNC Symbol;Acc:HGNC:7778]
4780	4780	NFE2L2	nuclear factor, erythroid 2 like 2 [Source:HGNC Symbol;Acc:HGNC:7782]
4784	4784	NFIX	nuclear factor I X [Source:HGNC Symbol;Acc:HGNC:7788]
4790	4790	NFKB1	nuclear factor kappa B subunit 1 [Source:HGNC Symbol;Acc:HGNC:7794]
4791	4791	NFKB2	nuclear factor kappa B subunit 2 [Source:HGNC Symbol;Acc:HGNC:7795]
4792	4792	NFKBIA	NFKB inhibitor alpha [Source:HGNC Symbol;Acc:HGNC:7797]
4803	4803	NGF	nerve growth factor [Source:HGNC Symbol;Acc:HGNC:7808]
4838	4838	NODAL	nodal growth differentiation factor [Source:HGNC Symbol;Acc:HGNC:7865]
4842	4842	NOS1	nitric oxide synthase 1 [Source:HGNC Symbol;Acc:HGNC:7872]
4853	4853	NOTCH2	notch receptor 2 [Source:HGNC Symbol;Acc:HGNC:7882]
4860	4860	PNP	purine nucleoside phosphorylase [Source:HGNC Symbol;Acc:HGNC:7892]
4869	4869	NPM1	nucleophosmin 1 [Source:HGNC Symbol;Acc:HGNC:7910]
4891	4891	SLC11A2	solute carrier family 11 member 2 [Source:HGNC Symbol;Acc:HGNC:10908]
4914	4914	NTRK1	neurotrophic receptor tyrosine kinase 1 [Source:HGNC Symbol;Acc:HGNC:8031]
4920	4920	ROR2	receptor tyrosine kinase like orphan receptor 2 [Source:HGNC Symbol;Acc:HGNC:10257]
4921	4921	DDR2	discoidin domain receptor tyrosine kinase 2 [Source:HGNC Symbol;Acc:HGNC:2731]
4926	4926	NUMA1	nuclear mitotic apparatus protein 1 [Source:HGNC Symbol;Acc:HGNC:8059]
4952	4952	OCRL	OCRL inositol polyphosphate-5-phosphatase [Source:HGNC Symbol;Acc:HGNC:8108]
4973	4973	OLR1	oxidized low density lipoprotein receptor 1 [Source:HGNC Symbol;Acc:HGNC:8133]
4986	4986	OPRK1	opioid receptor kappa 1 [Source:HGNC Symbol;Acc:HGNC:8154]
5004	5004	ORM1	orosomucoid 1 [Source:HGNC Symbol;Acc:HGNC:8498]
5008	5008	OSM	oncostatin M [Source:HGNC Symbol;Acc:HGNC:8506]
5025	5025	P2RX4	purinergic receptor P2X 4 [Source:HGNC Symbol;Acc:HGNC:8535]
5027	5027	P2RX7	purinergic receptor P2X 7 [Source:HGNC Symbol;Acc:HGNC:8537]
5029	5029	P2RY2	purinergic receptor P2Y2 [Source:HGNC Symbol;Acc:HGNC:8541]
5048	5048	PAFAH1B1	platelet activating factor acetylhydrolase 1b regulatory subunit 1 [Source:HGNC Symbol;Acc:HGNC:8574]
5053	5053	PAH	phenylalanine hydroxylase [Source:HGNC Symbol;Acc:HGNC:8582]
5054	5054	SERPINE1	serpin family E member 1 [Source:HGNC Symbol;Acc:HGNC:8583]
5073	5073	PARN	poly(A)-specific ribonuclease [Source:HGNC Symbol;Acc:HGNC:8609]
5080	5080	PAX6	paired box 6 [Source:HGNC Symbol;Acc:HGNC:8620]
5095	5095	PCCA	propionyl-CoA carboxylase subunit alpha [Source:HGNC Symbol;Acc:HGNC:8653]
5096	5096	PCCB	propionyl-CoA carboxylase subunit beta [Source:HGNC Symbol;Acc:HGNC:8654]
5099	5099	PCDH7	protocadherin 7 [Source:HGNC Symbol;Acc:HGNC:8659]
5130	5130	PCYT1A	phosphate cytidylyltransferase 1A, choline [Source:HGNC Symbol;Acc:HGNC:8754]
5142	5142	PDE4B	phosphodiesterase 4B [Source:HGNC Symbol;Acc:HGNC:8781]
5156	5156	PDGFRA	platelet derived growth factor receptor alpha [Source:HGNC Symbol;Acc:HGNC:8803]
5157	5157	PDGFRL	platelet derived growth factor receptor like [Source:HGNC Symbol;Acc:HGNC:8805]
5160	5160	PDHA1	pyruvate dehydrogenase E1 subunit alpha 1 [Source:HGNC Symbol;Acc:HGNC:8806]
5167	5167	ENPP1	ectonucleotide pyrophosphatase/phosphodiesterase 1 [Source:HGNC Symbol;Acc:HGNC:3356]
5184	5184	PEPD	peptidase D [Source:HGNC Symbol;Acc:HGNC:8840]
5205	5205	ATP8B1	ATPase phospholipid transporting 8B1 [Source:HGNC Symbol;Acc:HGNC:3706]
5236	5236	PGM1	phosphoglucomutase 1 [Source:HGNC Symbol;Acc:HGNC:8905]
5238	5238	PGM3	phosphoglucomutase 3 [Source:HGNC Symbol;Acc:HGNC:8907]
5243	5243	ABCB1	ATP binding cassette subfamily B member 1 [Source:HGNC Symbol;Acc:HGNC:40]
5244	5244	ABCB4	ATP binding cassette subfamily B member 4 [Source:HGNC Symbol;Acc:HGNC:45]
5265	5265	SERPINA1	serpin family A member 1 [Source:HGNC Symbol;Acc:HGNC:8941]
5277	5277	PIGA	phosphatidylinositol glycan anchor biosynthesis class A [Source:HGNC Symbol;Acc:HGNC:8957]
5290	5290	PIK3CA	phosphatidylinositol-4,5-bisphosphate 3-kinase catalytic subunit alpha [Source:HGNC Symbol;Acc:HGNC:8975]
5293	5293	PIK3CD	phosphatidylinositol-4,5-bisphosphate 3-kinase catalytic subunit delta [Source:HGNC Symbol;Acc:HGNC:8977]
5295	5295	PIK3R1	phosphoinositide-3-kinase regulatory subunit 1 [Source:HGNC Symbol;Acc:HGNC:8979]
5310	5310	PKD1	polycystin 1, transient receptor potential channel interacting [Source:HGNC Symbol;Acc:HGNC:9008]
5311	5311	PKD2	polycystin 2, transient receptor potential cation channel [Source:HGNC Symbol;Acc:HGNC:9009]
5314	5314	PKHD1	PKHD1 ciliary IPT domain containing fibrocystin/polyductin [Source:HGNC Symbol;Acc:HGNC:9016]
5317	5317	PKP1	plakophilin 1 [Source:HGNC Symbol;Acc:HGNC:9023]
5329	5329	PLAUR	plasminogen activator, urokinase receptor [Source:HGNC Symbol;Acc:HGNC:9053]
5333	5333	PLCD1	phospholipase C delta 1 [Source:HGNC Symbol;Acc:HGNC:9060]
5336	5336	PLCG2	phospholipase C gamma 2 [Source:HGNC Symbol;Acc:HGNC:9066]
5339	5339	PLEC	plectin [Source:HGNC Symbol;Acc:HGNC:9069]
5340	5340	PLG	plasminogen [Source:HGNC Symbol;Acc:HGNC:9071]
5351	5351	PLOD1	procollagen-lysine,2-oxoglutarate 5-dioxygenase 1 [Source:HGNC Symbol;Acc:HGNC:9081]
5371	5371	PML	PML nuclear body scaffold [Source:HGNC Symbol;Acc:HGNC:9113]
5373	5373	PMM2	phosphomannomutase 2 [Source:HGNC Symbol;Acc:HGNC:9115]
5422	5422	POLA1	DNA polymerase alpha 1, catalytic subunit [Source:HGNC Symbol;Acc:HGNC:9173]
5426	5426	POLE	DNA polymerase epsilon, catalytic subunit [Source:HGNC Symbol;Acc:HGNC:9177]
5428	5428	POLG	DNA polymerase gamma, catalytic subunit [Source:HGNC Symbol;Acc:HGNC:9179]
5429	5429	POLH	DNA polymerase eta [Source:HGNC Symbol;Acc:HGNC:9181]
5447	5447	POR	cytochrome p450 oxidoreductase [Source:HGNC Symbol;Acc:HGNC:9208]
5450	5450	POU2AF1	POU class 2 homeobox associating factor 1 [Source:HGNC Symbol;Acc:HGNC:9211]
5468	5468	PPARG	peroxisome proliferator activated receptor gamma [Source:HGNC Symbol;Acc:HGNC:9236]
5551	5551	PRF1	perforin 1 [Source:HGNC Symbol;Acc:HGNC:9360]
5566	5566	PRKACA	protein kinase cAMP-activated catalytic subunit alpha [Source:HGNC Symbol;Acc:HGNC:9380]
5573	5573	PRKAR1A	protein kinase cAMP-dependent type I regulatory subunit alpha [Source:HGNC Symbol;Acc:HGNC:9388]
5580	5580	PRKCD	protein kinase C delta [Source:HGNC Symbol;Acc:HGNC:9399]
5591	5591	PRKDC	protein kinase, DNA-activated, catalytic subunit [Source:HGNC Symbol;Acc:HGNC:9413]
5594	5594	MAPK1	mitogen-activated protein kinase 1 [Source:HGNC Symbol;Acc:HGNC:6871]
5610	5610	EIF2AK2	eukaryotic translation initiation factor 2 alpha kinase 2 [Source:HGNC Symbol;Acc:HGNC:9437]
5644	5644	PRSS1	serine protease 1 [Source:HGNC Symbol;Acc:HGNC:9475]
5645	5645	PRSS2	serine protease 2 [Source:HGNC Symbol;Acc:HGNC:9483]
5657	5657	PRTN3	proteinase 3 [Source:HGNC Symbol;Acc:HGNC:9495]
5663	5663	PSEN1	presenilin 1 [Source:HGNC Symbol;Acc:HGNC:9508]
5692	5692	PSMB4	proteasome 20S subunit beta 4 [Source:HGNC Symbol;Acc:HGNC:9541]
5696	5696	PSMB8	proteasome 20S subunit beta 8 [Source:HGNC Symbol;Acc:HGNC:9545]
5698	5698	PSMB9	proteasome 20S subunit beta 9 [Source:HGNC Symbol;Acc:HGNC:9546]
5718	5718	PSMD12	proteasome 26S subunit, non-ATPase 12 [Source:HGNC Symbol;Acc:HGNC:9557]
5723	5723	PSPH	phosphoserine phosphatase [Source:HGNC Symbol;Acc:HGNC:9577]
5724	5724	PTAFR	platelet activating factor receptor [Source:HGNC Symbol;Acc:HGNC:9582]
5727	5727	PTCH1	patched 1 [Source:HGNC Symbol;Acc:HGNC:9585]
5728	5728	PTEN	phosphatase and tensin homolog [Source:HGNC Symbol;Acc:HGNC:9588]
5732	5732	PTGER2	prostaglandin E receptor 2 [Source:HGNC Symbol;Acc:HGNC:9594]
5734	5734	PTGER4	prostaglandin E receptor 4 [Source:HGNC Symbol;Acc:HGNC:9596]
5739	5739	PTGIR	prostaglandin I2 receptor [Source:HGNC Symbol;Acc:HGNC:9602]
5743	5743	PTGS2	prostaglandin-endoperoxide synthase 2 [Source:HGNC Symbol;Acc:HGNC:9605]
5771	5771	PTPN2	protein tyrosine phosphatase non-receptor type 2 [Source:HGNC Symbol;Acc:HGNC:9650]
5788	5788	PTPRC	protein tyrosine phosphatase receptor type C [Source:HGNC Symbol;Acc:HGNC:9666]
5791	5791	PTPRE	protein tyrosine phosphatase receptor type E [Source:HGNC Symbol;Acc:HGNC:9669]
5806	5806	PTX3	pentraxin 3 [Source:HGNC Symbol;Acc:HGNC:9692]
5813	5813	PURA	purine rich element binding protein A [Source:HGNC Symbol;Acc:HGNC:9701]
5817	5817	PVR	PVR cell adhesion molecule [Source:HGNC Symbol;Acc:HGNC:9705]
5818	5818	NECTIN1	nectin cell adhesion molecule 1 [Source:HGNC Symbol;Acc:HGNC:9706]
5879	5879	RAC1	Rac family small GTPase 1 [Source:HGNC Symbol;Acc:HGNC:9801]
5880	5880	RAC2	Rac family small GTPase 2 [Source:HGNC Symbol;Acc:HGNC:9802]
5885	5885	RAD21	RAD21 cohesin complex component [Source:HGNC Symbol;Acc:HGNC:9811]
5894	5894	RAF1	Raf-1 proto-oncogene, serine/threonine kinase [Source:HGNC Symbol;Acc:HGNC:9829]
5896	5896	RAG1	recombination activating 1 [Source:HGNC Symbol;Acc:HGNC:9831]
5897	5897	RAG2	recombination activating 2 [Source:HGNC Symbol;Acc:HGNC:9832]
5903	5903	RANBP2	RAN binding protein 2 [Source:HGNC Symbol;Acc:HGNC:9848]
5914	5914	RARA	retinoic acid receptor alpha [Source:HGNC Symbol;Acc:HGNC:9864]
5950	5950	RBP4	retinol binding protein 4 [Source:HGNC Symbol;Acc:HGNC:9922]
5970	5970	RELA	RELA proto-oncogene, NF-kB subunit [Source:HGNC Symbol;Acc:HGNC:9955]
5971	5971	RELB	RELB proto-oncogene, NF-kB subunit [Source:HGNC Symbol;Acc:HGNC:9956]
5977	5977	DPF2	double PHD fingers 2 [Source:HGNC Symbol;Acc:HGNC:9964]
5979	5979	RET	ret proto-oncogene [Source:HGNC Symbol;Acc:HGNC:9967]
5980	5980	REV3L	REV3 like, DNA directed polymerase zeta catalytic subunit [Source:HGNC Symbol;Acc:HGNC:9968]
5982	5982	RFC2	replication factor C subunit 2 [Source:HGNC Symbol;Acc:HGNC:9970]
5993	5993	RFX5	regulatory factor X5 [Source:HGNC Symbol;Acc:HGNC:9986]
5994	5994	RFXAP	regulatory factor X associated protein [Source:HGNC Symbol;Acc:HGNC:9988]
5996	5996	RGS1	regulator of G protein signaling 1 [Source:HGNC Symbol;Acc:HGNC:9991]
6004	6004	RGS16	regulator of G protein signaling 16 [Source:HGNC Symbol;Acc:HGNC:9997]
6023	6023	RMRP	RNA component of mitochondrial RNA processing endoribonuclease [Source:HGNC Symbol;Acc:HGNC:10031]
6098	6098	ROS1	ROS proto-oncogene 1, receptor tyrosine kinase [Source:HGNC Symbol;Acc:HGNC:10261]
6103	6103	RPGR	retinitis pigmentosa GTPase regulator [Source:HGNC Symbol;Acc:HGNC:10295]
6135	6135	RPL11	ribosomal protein L11 [Source:HGNC Symbol;Acc:HGNC:10301]
6239	6239	RREB1	ras responsive element binding protein 1 [Source:HGNC Symbol;Acc:HGNC:10449]
6261	6261	RYR1	ryanodine receptor 1 [Source:HGNC Symbol;Acc:HGNC:10483]
6280	6280	S100A9	S100 calcium binding protein A9 [Source:HGNC Symbol;Acc:HGNC:10499]
6283	6283	S100A12	S100 calcium binding protein A12 [Source:HGNC Symbol;Acc:HGNC:10489]
6288	6288	SAA1	serum amyloid A1 [Source:HGNC Symbol;Acc:HGNC:10513]
6307	6307	MSMO1	methylsterol monooxygenase 1 [Source:HGNC Symbol;Acc:HGNC:10545]
6324	6324	SCN1B	sodium voltage-gated channel beta subunit 1 [Source:HGNC Symbol;Acc:HGNC:10586]
6335	6335	SCN9A	sodium voltage-gated channel alpha subunit 9 [Source:HGNC Symbol;Acc:HGNC:10597]
6337	6337	SCNN1A	sodium channel epithelial 1 subunit alpha [Source:HGNC Symbol;Acc:HGNC:10599]
6338	6338	SCNN1B	sodium channel epithelial 1 subunit beta [Source:HGNC Symbol;Acc:HGNC:10600]
6340	6340	SCNN1G	sodium channel epithelial 1 subunit gamma [Source:HGNC Symbol;Acc:HGNC:10602]
6347	6347	CCL2	C-C motif chemokine ligand 2 [Source:HGNC Symbol;Acc:HGNC:10618]
6348	6348	CCL3	C-C motif chemokine ligand 3 [Source:HGNC Symbol;Acc:HGNC:10627]
6351	6351	CCL4	C-C motif chemokine ligand 4 [Source:HGNC Symbol;Acc:HGNC:10630]
6352	6352	CCL5	C-C motif chemokine ligand 5 [Source:HGNC Symbol;Acc:HGNC:10632]
6354	6354	CCL7	C-C motif chemokine ligand 7 [Source:HGNC Symbol;Acc:HGNC:10634]
6355	6355	CCL8	C-C motif chemokine ligand 8 [Source:HGNC Symbol;Acc:HGNC:10635]
6356	6356	CCL11	C-C motif chemokine ligand 11 [Source:HGNC Symbol;Acc:HGNC:10610]
6357	6357	CCL13	C-C motif chemokine ligand 13 [Source:HGNC Symbol;Acc:HGNC:10611]
6361	6361	CCL17	C-C motif chemokine ligand 17 [Source:HGNC Symbol;Acc:HGNC:10615]
6362	6362	CCL18	C-C motif chemokine ligand 18 [Source:HGNC Symbol;Acc:HGNC:10616]
6363	6363	CCL19	C-C motif chemokine ligand 19 [Source:HGNC Symbol;Acc:HGNC:10617]
6364	6364	CCL20	C-C motif chemokine ligand 20 [Source:HGNC Symbol;Acc:HGNC:10619]
6366	6366	CCL21	C-C motif chemokine ligand 21 [Source:HGNC Symbol;Acc:HGNC:10620]
6367	6367	CCL22	C-C motif chemokine ligand 22 [Source:HGNC Symbol;Acc:HGNC:10621]
6368	6368	CCL23	C-C motif chemokine ligand 23 [Source:HGNC Symbol;Acc:HGNC:10622]
6369	6369	CCL24	C-C motif chemokine ligand 24 [Source:HGNC Symbol;Acc:HGNC:10623]
6372	6372	CXCL6	C-X-C motif chemokine ligand 6 [Source:HGNC Symbol;Acc:HGNC:10643]
6373	6373	CXCL11	C-X-C motif chemokine ligand 11 [Source:HGNC Symbol;Acc:HGNC:10638]
6374	6374	CXCL5	C-X-C motif chemokine ligand 5 [Source:HGNC Symbol;Acc:HGNC:10642]
6376	6376	CX3CL1	C-X3-C motif chemokine ligand 1 [Source:HGNC Symbol;Acc:HGNC:10647]
6387	6387	CXCL12	C-X-C motif chemokine ligand 12 [Source:HGNC Symbol;Acc:HGNC:10672]
6389	6389	SDHA	succinate dehydrogenase complex flavoprotein subunit A [Source:HGNC Symbol;Acc:HGNC:10680]
6390	6390	SDHB	succinate dehydrogenase complex iron sulfur subunit B [Source:HGNC Symbol;Acc:HGNC:10681]
6391	6391	SDHC	succinate dehydrogenase complex subunit C [Source:HGNC Symbol;Acc:HGNC:10682]
6401	6401	SELE	selectin E [Source:HGNC Symbol;Acc:HGNC:10718]
6402	6402	SELL	selectin L [Source:HGNC Symbol;Acc:HGNC:10720]
6439	6439	SFTPB	surfactant protein B [Source:HGNC Symbol;Acc:HGNC:10801]
6440	6440	SFTPC	surfactant protein C [Source:HGNC Symbol;Acc:HGNC:10802]
6445	6445	SGCG	sarcoglycan gamma [Source:HGNC Symbol;Acc:HGNC:10809]
6469	6469	SHH	sonic hedgehog signaling molecule [Source:HGNC Symbol;Acc:HGNC:10848]
6496	6496	SIX3	SIX homeobox 3 [Source:HGNC Symbol;Acc:HGNC:10889]
6499	6499	SKIV2L	Ski2 like RNA helicase [Source:HGNC Symbol;Acc:HGNC:10898]
6504	6504	SLAMF1	signaling lymphocytic activation molecule family member 1 [Source:HGNC Symbol;Acc:HGNC:10903]
6506	6506	SLC1A2	solute carrier family 1 member 2 [Source:HGNC Symbol;Acc:HGNC:10940]
6521	6521	SLC4A1	solute carrier family 4 member 1 (Diego blood group) [Source:HGNC Symbol;Acc:HGNC:11027]
6541	6541	SLC7A1	solute carrier family 7 member 1 [Source:HGNC Symbol;Acc:HGNC:11057]
6542	6542	SLC7A2	solute carrier family 7 member 2 [Source:HGNC Symbol;Acc:HGNC:11060]
6550	6550	SLC9A3	solute carrier family 9 member A3 [Source:HGNC Symbol;Acc:HGNC:11073]
6559	6559	SLC12A3	solute carrier family 12 member 3 [Source:HGNC Symbol;Acc:HGNC:10912]
6578	6578	SLCO2A1	solute carrier organic anion transporter family member 2A1 [Source:HGNC Symbol;Acc:HGNC:10955]
6595	6595	SMARCA2	SWI/SNF related, matrix associated, actin dependent regulator of chromatin, subfamily a, member 2 [Source:HGNC Symbol;Acc:HGNC:11098]
6601	6601	SMARCC2	SWI/SNF related, matrix associated, actin dependent regulator of chromatin subfamily c member 2 [Source:HGNC Symbol;Acc:HGNC:11105]
6603	6603	SMARCD2	SWI/SNF related, matrix associated, actin dependent regulator of chromatin, subfamily d, member 2 [Source:HGNC Symbol;Acc:HGNC:11107]
6674	6674	SPAG1	sperm associated antigen 1 [Source:HGNC Symbol;Acc:HGNC:11212]
6689	6689	SPIB	Spi-B transcription factor [Source:HGNC Symbol;Acc:HGNC:11242]
6690	6690	SPINK1	serine peptidase inhibitor Kazal type 1 [Source:HGNC Symbol;Acc:HGNC:11244]
6696	6696	SPP1	secreted phosphoprotein 1 [Source:HGNC Symbol;Acc:HGNC:11255]
6708	6708	SPTA1	spectrin alpha, erythrocytic 1 [Source:HGNC Symbol;Acc:HGNC:11272]
6710	6710	SPTB	spectrin beta, erythrocytic [Source:HGNC Symbol;Acc:HGNC:11274]
6717	6717	SRI	sorcin [Source:HGNC Symbol;Acc:HGNC:11292]
6720	6720	SREBF1	sterol regulatory element binding transcription factor 1 [Source:HGNC Symbol;Acc:HGNC:11289]
6729	6729	SRP54	signal recognition particle 54 [Source:HGNC Symbol;Acc:HGNC:11301]
6736	6736	SRY	sex determining region Y [Source:HGNC Symbol;Acc:HGNC:11311]
6768	6768	ST14	ST14 transmembrane serine protease matriptase [Source:HGNC Symbol;Acc:HGNC:11344]
6772	6772	STAT1	signal transducer and activator of transcription 1 [Source:HGNC Symbol;Acc:HGNC:11362]
6773	6773	STAT2	signal transducer and activator of transcription 2 [Source:HGNC Symbol;Acc:HGNC:11363]
6774	6774	STAT3	signal transducer and activator of transcription 3 [Source:HGNC Symbol;Acc:HGNC:11364]
6775	6775	STAT4	signal transducer and activator of transcription 4 [Source:HGNC Symbol;Acc:HGNC:11365]
6777	6777	STAT5B	signal transducer and activator of transcription 5B [Source:HGNC Symbol;Acc:HGNC:11367]
6812	6812	STXBP1	syntaxin binding protein 1 [Source:HGNC Symbol;Acc:HGNC:11444]
6813	6813	STXBP2	syntaxin binding protein 2 [Source:HGNC Symbol;Acc:HGNC:11445]
6820	6820	SULT2B1	sulfotransferase family 2B member 1 [Source:HGNC Symbol;Acc:HGNC:11459]
6821	6821	SUOX	sulfite oxidase [Source:HGNC Symbol;Acc:HGNC:11460]
6868	6868	ADAM17	ADAM metallopeptidase domain 17 [Source:HGNC Symbol;Acc:HGNC:195]
6869	6869	TACR1	tachykinin receptor 1 [Source:HGNC Symbol;Acc:HGNC:11526]
6870	6870	TACR3	tachykinin receptor 3 [Source:HGNC Symbol;Acc:HGNC:11528]
6872	6872	TAF1	TATA-box binding protein associated factor 1 [Source:HGNC Symbol;Acc:HGNC:11535]
6885	6885	MAP3K7	mitogen-activated protein kinase kinase kinase 7 [Source:HGNC Symbol;Acc:HGNC:6859]
6890	6890	TAP1	transporter 1, ATP binding cassette subfamily B member [Source:HGNC Symbol;Acc:HGNC:43]
6891	6891	TAP2	transporter 2, ATP binding cassette subfamily B member [Source:HGNC Symbol;Acc:HGNC:44]
6892	6892	TAPBP	TAP binding protein [Source:HGNC Symbol;Acc:HGNC:11566]
6897	6897	TARS1	threonyl-tRNA synthetase 1 [Source:HGNC Symbol;Acc:HGNC:11572]
6899	6899	TBX1	T-box transcription factor 1 [Source:HGNC Symbol;Acc:HGNC:11592]
6904	6904	TBCD	tubulin folding cofactor D [Source:HGNC Symbol;Acc:HGNC:11581]
6909	6909	TBX2	T-box transcription factor 2 [Source:HGNC Symbol;Acc:HGNC:11597]
6925	6925	TCF4	transcription factor 4 [Source:HGNC Symbol;Acc:HGNC:11634]
6929	6929	TCF3	transcription factor 3 [Source:HGNC Symbol;Acc:HGNC:11633]
6935	6935	ZEB1	zinc finger E-box binding homeobox 1 [Source:HGNC Symbol;Acc:HGNC:11642]
6945	6945	MLX	MAX dimerization protein MLX [Source:HGNC Symbol;Acc:HGNC:11645]
6997	6997	TDGF1	teratocarcinoma-derived growth factor 1 [Source:HGNC Symbol;Acc:HGNC:11701]
7010	7010	TEK	TEK receptor tyrosine kinase [Source:HGNC Symbol;Acc:HGNC:11724]
7012	7012	TERC	telomerase RNA component [Source:HGNC Symbol;Acc:HGNC:11727]
7015	7015	TERT	telomerase reverse transcriptase [Source:HGNC Symbol;Acc:HGNC:11730]
7026	7026	NR2F2	nuclear receptor subfamily 2 group F member 2 [Source:HGNC Symbol;Acc:HGNC:7976]
7037	7037	TFRC	transferrin receptor [Source:HGNC Symbol;Acc:HGNC:11763]
7038	7038	TG	thyroglobulin [Source:HGNC Symbol;Acc:HGNC:11764]
7040	7040	TGFB1	transforming growth factor beta 1 [Source:HGNC Symbol;Acc:HGNC:11766]
7042	7042	TGFB2	transforming growth factor beta 2 [Source:HGNC Symbol;Acc:HGNC:11768]
7043	7043	TGFB3	transforming growth factor beta 3 [Source:HGNC Symbol;Acc:HGNC:11769]
7046	7046	TGFBR1	transforming growth factor beta receptor 1 [Source:HGNC Symbol;Acc:HGNC:11772]
7048	7048	TGFBR2	transforming growth factor beta receptor 2 [Source:HGNC Symbol;Acc:HGNC:11773]
7050	7050	TGIF1	TGFB induced factor homeobox 1 [Source:HGNC Symbol;Acc:HGNC:11776]
7051	7051	TGM1	transglutaminase 1 [Source:HGNC Symbol;Acc:HGNC:11777]
7057	7057	THBS1	thrombospondin 1 [Source:HGNC Symbol;Acc:HGNC:11785]
7059	7059	THBS3	thrombospondin 3 [Source:HGNC Symbol;Acc:HGNC:11787]
7076	7076	TIMP1	TIMP metallopeptidase inhibitor 1 [Source:HGNC Symbol;Acc:HGNC:11820]
7080	7080	NKX2-1	NK2 homeobox 1 [Source:HGNC Symbol;Acc:HGNC:11825]
7084	7084	TK2	thymidine kinase 2 [Source:HGNC Symbol;Acc:HGNC:11831]
7086	7086	TKT	transketolase [Source:HGNC Symbol;Acc:HGNC:11834]
7092	7092	TLL1	tolloid like 1 [Source:HGNC Symbol;Acc:HGNC:11843]
7096	7096	TLR1	toll like receptor 1 [Source:HGNC Symbol;Acc:HGNC:11847]
7097	7097	TLR2	toll like receptor 2 [Source:HGNC Symbol;Acc:HGNC:11848]
7098	7098	TLR3	toll like receptor 3 [Source:HGNC Symbol;Acc:HGNC:11849]
7099	7099	TLR4	toll like receptor 4 [Source:HGNC Symbol;Acc:HGNC:11850]
7128	7128	TNFAIP3	TNF alpha induced protein 3 [Source:HGNC Symbol;Acc:HGNC:11896]
7130	7130	TNFAIP6	TNF alpha induced protein 6 [Source:HGNC Symbol;Acc:HGNC:11898]
7132	7132	TNFRSF1A	TNF receptor superfamily member 1A [Source:HGNC Symbol;Acc:HGNC:11916]
7133	7133	TNFRSF1B	TNF receptor superfamily member 1B [Source:HGNC Symbol;Acc:HGNC:11917]
7157	7157	TP53	tumor protein p53 [Source:HGNC Symbol;Acc:HGNC:11998]
7162	7162	TPBG	trophoblast glycoprotein [Source:HGNC Symbol;Acc:HGNC:12004]
7174	7174	TPP2	tripeptidyl peptidase 2 [Source:HGNC Symbol;Acc:HGNC:12016]
7189	7189	TRAF6	TNF receptor associated factor 6 [Source:HGNC Symbol;Acc:HGNC:12036]
7290	7290	HIRA	histone cell cycle regulator [Source:HGNC Symbol;Acc:HGNC:4916]
7314	7314	UBB	ubiquitin B [Source:HGNC Symbol;Acc:HGNC:12463]
7317	7317	UBA1	ubiquitin like modifier activating enzyme 1 [Source:HGNC Symbol;Acc:HGNC:12469]
7319	7319	UBE2A	ubiquitin conjugating enzyme E2 A [Source:HGNC Symbol;Acc:HGNC:12472]
7353	7353	UFD1	ubiquitin recognition factor in ER associated degradation 1 [Source:HGNC Symbol;Acc:HGNC:12520]
7369	7369	UMOD	uromodulin [Source:HGNC Symbol;Acc:HGNC:12559]
7374	7374	UNG	uracil DNA glycosylase [Source:HGNC Symbol;Acc:HGNC:12572]
7390	7390	UROS	uroporphyrinogen III synthase [Source:HGNC Symbol;Acc:HGNC:12592]
7403	7403	KDM6A	lysine demethylase 6A [Source:HGNC Symbol;Acc:HGNC:12637]
7424	7424	VEGFC	vascular endothelial growth factor C [Source:HGNC Symbol;Acc:HGNC:12682]
7432	7432	VIP	vasoactive intestinal peptide [Source:HGNC Symbol;Acc:HGNC:12693]
7439	7439	BEST1	bestrophin 1 [Source:HGNC Symbol;Acc:HGNC:12703]
7448	7448	VTN	vitronectin [Source:HGNC Symbol;Acc:HGNC:12724]
7454	7454	WAS	WASP actin nucleation promoting factor [Source:HGNC Symbol;Acc:HGNC:12731]
7456	7456	WIPF1	WAS/WASL interacting protein family member 1 [Source:HGNC Symbol;Acc:HGNC:12736]
7461	7461	CLIP2	CAP-Gly domain containing linker protein 2 [Source:HGNC Symbol;Acc:HGNC:2586]
7468	7468	NSD2	nuclear receptor binding SET domain protein 2 [Source:HGNC Symbol;Acc:HGNC:12766]
7469	7469	NELFA	negative elongation factor complex member A [Source:HGNC Symbol;Acc:HGNC:12768]
7498	7498	XDH	xanthine dehydrogenase [Source:HGNC Symbol;Acc:HGNC:12805]
7507	7507	XPA	XPA, DNA damage recognition and repair factor [Source:HGNC Symbol;Acc:HGNC:12814]
7508	7508	XPC	XPC complex subunit, DNA damage recognition and repair factor [Source:HGNC Symbol;Acc:HGNC:12816]
7535	7535	ZAP70	zeta chain of T cell receptor associated protein kinase 70 [Source:HGNC Symbol;Acc:HGNC:12858]
7546	7546	ZIC2	Zic family member 2 [Source:HGNC Symbol;Acc:HGNC:12873]
7704	7704	ZBTB16	zinc finger and BTB domain containing 16 [Source:HGNC Symbol;Acc:HGNC:12930]
7737	7737	RNF113A	ring finger protein 113A [Source:HGNC Symbol;Acc:HGNC:12974]
7780	7780	SLC30A2	solute carrier family 30 member 2 [Source:HGNC Symbol;Acc:HGNC:11013]
7832	7832	BTG2	BTG anti-proliferation factor 2 [Source:HGNC Symbol;Acc:HGNC:1131]
7840	7840	ALMS1	ALMS1 centrosome and basal body associated protein [Source:HGNC Symbol;Acc:HGNC:428]
7852	7852	CXCR4	C-X-C motif chemokine receptor 4 [Source:HGNC Symbol;Acc:HGNC:2561]
7855	7855	FZD5	frizzled class receptor 5 [Source:HGNC Symbol;Acc:HGNC:4043]
7879	7879	RAB7A	RAB7A, member RAS oncogene family [Source:HGNC Symbol;Acc:HGNC:9788]
7941	7941	PLA2G7	phospholipase A2 group VII [Source:HGNC Symbol;Acc:HGNC:9040]
7957	7957	EPM2A	EPM2A glucan phosphatase, laforin [Source:HGNC Symbol;Acc:HGNC:3413]
7994	7994	KAT6A	lysine acetyltransferase 6A [Source:HGNC Symbol;Acc:HGNC:13013]
8036	8036	SHOC2	SHOC2 leucine rich repeat scaffold protein [Source:HGNC Symbol;Acc:HGNC:15454]
8085	8085	KMT2D	lysine methyltransferase 2D [Source:HGNC Symbol;Acc:HGNC:7133]
8218	8218	CLTCL1	clathrin heavy chain like 1 [Source:HGNC Symbol;Acc:HGNC:2093]
8243	8243	SMC1A	structural maintenance of chromosomes 1A [Source:HGNC Symbol;Acc:HGNC:11111]
8260	8260	NAA10	N-alpha-acetyltransferase 10, NatA catalytic subunit [Source:HGNC Symbol;Acc:HGNC:18704]
8270	8270	LAGE3	L antigen family member 3 [Source:HGNC Symbol;Acc:HGNC:26058]
8302	8302	KLRC4	killer cell lectin like receptor C4 [Source:HGNC Symbol;Acc:HGNC:6377]
8312	8312	AXIN1	axin 1 [Source:HGNC Symbol;Acc:HGNC:903]
8314	8314	BAP1	BRCA1 associated protein 1 [Source:HGNC Symbol;Acc:HGNC:950]
8398	8398	PLA2G6	phospholipase A2 group VI [Source:HGNC Symbol;Acc:HGNC:9039]
8456	8456	FOXN1	forkhead box N1 [Source:HGNC Symbol;Acc:HGNC:12765]
8460	8460	TPST1	tyrosylprotein sulfotransferase 1 [Source:HGNC Symbol;Acc:HGNC:12020]
8481	8481	OFD1	OFD1 centriole and centriolar satellite protein [Source:HGNC Symbol;Acc:HGNC:2567]
8517	8517	IKBKG	inhibitor of nuclear factor kappa B kinase regulatory subunit gamma [Source:HGNC Symbol;Acc:HGNC:5961]
8519	8519	IFITM1	interferon induced transmembrane protein 1 [Source:HGNC Symbol;Acc:HGNC:5412]
8526	8526	DGKE	diacylglycerol kinase epsilon [Source:HGNC Symbol;Acc:HGNC:2852]
8546	8546	AP3B1	adaptor related protein complex 3 subunit beta 1 [Source:HGNC Symbol;Acc:HGNC:566]
8547	8547	FCN3	ficolin 3 [Source:HGNC Symbol;Acc:HGNC:3625]
8558	8558	CDK10	cyclin dependent kinase 10 [Source:HGNC Symbol;Acc:HGNC:1770]
8578	8578	SCARF1	scavenger receptor class F member 1 [Source:HGNC Symbol;Acc:HGNC:16820]
8600	8600	TNFSF11	TNF superfamily member 11 [Source:HGNC Symbol;Acc:HGNC:11926]
8625	8625	RFXANK	regulatory factor X associated ankyrin containing protein [Source:HGNC Symbol;Acc:HGNC:9987]
8626	8626	TP63	tumor protein p63 [Source:HGNC Symbol;Acc:HGNC:15979]
8639	8639	AOC3	amine oxidase copper containing 3 [Source:HGNC Symbol;Acc:HGNC:550]
8671	8671	SLC4A4	solute carrier family 4 member 4 [Source:HGNC Symbol;Acc:HGNC:11030]
8675	8675	STX16	syntaxin 16 [Source:HGNC Symbol;Acc:HGNC:11431]
8676	8676	STX11	syntaxin 11 [Source:HGNC Symbol;Acc:HGNC:11429]
8685	8685	MARCO	macrophage receptor with collagenous structure [Source:HGNC Symbol;Acc:HGNC:6895]
8701	8701	DNAH11	dynein axonemal heavy chain 11 [Source:HGNC Symbol;Acc:HGNC:2942]
8737	8737	RIPK1	receptor interacting serine/threonine kinase 1 [Source:HGNC Symbol;Acc:HGNC:10019]
8742	8742	TNFSF12	TNF superfamily member 12 [Source:HGNC Symbol;Acc:HGNC:11927]
8743	8743	TNFSF10	TNF superfamily member 10 [Source:HGNC Symbol;Acc:HGNC:11925]
8744	8744	TNFSF9	TNF superfamily member 9 [Source:HGNC Symbol;Acc:HGNC:11939]
8767	8767	RIPK2	receptor interacting serine/threonine kinase 2 [Source:HGNC Symbol;Acc:HGNC:10020]
8788	8788	DLK1	delta like non-canonical Notch ligand 1 [Source:HGNC Symbol;Acc:HGNC:2907]
8792	8792	TNFRSF11A	TNF receptor superfamily member 11a [Source:HGNC Symbol;Acc:HGNC:11908]
8807	8807	IL18RAP	interleukin 18 receptor accessory protein [Source:HGNC Symbol;Acc:HGNC:5989]
8809	8809	IL18R1	interleukin 18 receptor 1 [Source:HGNC Symbol;Acc:HGNC:5988]
8877	8877	SPHK1	sphingosine kinase 1 [Source:HGNC Symbol;Acc:HGNC:11240]
8913	8913	CACNA1G	calcium voltage-gated channel subunit alpha1 G [Source:HGNC Symbol;Acc:HGNC:1394]
8915	8915	BCL10	BCL10 immune signaling adaptor [Source:HGNC Symbol;Acc:HGNC:989]
8928	8928	FOXH1	forkhead box H1 [Source:HGNC Symbol;Acc:HGNC:3814]
8942	8942	KYNU	kynureninase [Source:HGNC Symbol;Acc:HGNC:6469]
9031	9031	BAZ1B	bromodomain adjacent to zinc finger domain 1B [Source:HGNC Symbol;Acc:HGNC:961]
9034	9034	CCRL2	C-C motif chemokine receptor like 2 [Source:HGNC Symbol;Acc:HGNC:1612]
9049	9049	AIP	aryl hydrocarbon receptor interacting protein [Source:HGNC Symbol;Acc:HGNC:358]
9051	9051	PSTPIP1	proline-serine-threonine phosphatase interacting protein 1 [Source:HGNC Symbol;Acc:HGNC:9580]
9056	9056	SLC7A7	solute carrier family 7 member 7 [Source:HGNC Symbol;Acc:HGNC:11065]
9060	9060	PAPSS2	3'-phosphoadenosine 5'-phosphosulfate synthase 2 [Source:HGNC Symbol;Acc:HGNC:8604]
9076	9076	CLDN1	claudin 1 [Source:HGNC Symbol;Acc:HGNC:2032]
9094	9094	UNC119	unc-119 lipid binding chaperone [Source:HGNC Symbol;Acc:HGNC:12565]
9095	9095	TBX19	T-box transcription factor 19 [Source:HGNC Symbol;Acc:HGNC:11596]
9101	9101	USP8	ubiquitin specific peptidase 8 [Source:HGNC Symbol;Acc:HGNC:12631]
9111	9111	NMI	N-myc and STAT interactor [Source:HGNC Symbol;Acc:HGNC:7854]
9126	9126	SMC3	structural maintenance of chromosomes 3 [Source:HGNC Symbol;Acc:HGNC:2468]
9152	9152	SLC6A5	solute carrier family 6 member 5 [Source:HGNC Symbol;Acc:HGNC:11051]
9153	9153	SLC28A2	solute carrier family 28 member 2 [Source:HGNC Symbol;Acc:HGNC:11002]
9180	9180	OSMR	oncostatin M receptor [Source:HGNC Symbol;Acc:HGNC:8507]
9244	9244	CRLF1	cytokine receptor like factor 1 [Source:HGNC Symbol;Acc:HGNC:2364]
9333	9333	TGM5	transglutaminase 5 [Source:HGNC Symbol;Acc:HGNC:11781]
9361	9361	LONP1	lon peptidase 1, mitochondrial [Source:HGNC Symbol;Acc:HGNC:9479]
9411	9411	ARHGAP29	Rho GTPase activating protein 29 [Source:HGNC Symbol;Acc:HGNC:30207]
9420	9420	CYP7B1	cytochrome P450 family 7 subfamily B member 1 [Source:HGNC Symbol;Acc:HGNC:2652]
9435	9435	CHST2	carbohydrate sulfotransferase 2 [Source:HGNC Symbol;Acc:HGNC:1970]
9450	9450	LY86	lymphocyte antigen 86 [Source:HGNC Symbol;Acc:HGNC:16837]
9496	9496	TBX4	T-box transcription factor 4 [Source:HGNC Symbol;Acc:HGNC:11603]
9508	9508	ADAMTS3	ADAM metallopeptidase with thrombospondin type 1 motif 3 [Source:HGNC Symbol;Acc:HGNC:219]
9509	9509	ADAMTS2	ADAM metallopeptidase with thrombospondin type 1 motif 2 [Source:HGNC Symbol;Acc:HGNC:218]
9517	9517	SPTLC2	serine palmitoyltransferase long chain base subunit 2 [Source:HGNC Symbol;Acc:HGNC:11278]
9526	9526	MPDU1	mannose-P-dolichol utilization defect 1 [Source:HGNC Symbol;Acc:HGNC:7207]
9547	9547	CXCL14	C-X-C motif chemokine ligand 14 [Source:HGNC Symbol;Acc:HGNC:10640]
9563	9563	H6PD	hexose-6-phosphate dehydrogenase/glucose 1-dehydrogenase [Source:HGNC Symbol;Acc:HGNC:4795]
9569	9569	GTF2IRD1	GTF2I repeat domain containing 1 [Source:HGNC Symbol;Acc:HGNC:4661]
9632	9632	SEC24C	SEC24 homolog C, COPII coat complex component [Source:HGNC Symbol;Acc:HGNC:10705]
9652	9652	TTC37	tetratricopeptide repeat domain 37 [Source:HGNC Symbol;Acc:HGNC:23639]
9663	9663	LPIN2	lipin 2 [Source:HGNC Symbol;Acc:HGNC:14450]
9759	9759	HDAC4	histone deacetylase 4 [Source:HGNC Symbol;Acc:HGNC:14063]
9780	9780	PIEZO1	piezo type mechanosensitive ion channel component 1 [Source:HGNC Symbol;Acc:HGNC:28993]
9786	9786	KIAA0586	KIAA0586 [Source:HGNC Symbol;Acc:HGNC:19960]
9837	9837	GINS1	GINS complex subunit 1 [Source:HGNC Symbol;Acc:HGNC:28980]
9839	9839	ZEB2	zinc finger E-box binding homeobox 2 [Source:HGNC Symbol;Acc:HGNC:14881]
9841	9841	ZBTB24	zinc finger and BTB domain containing 24 [Source:HGNC Symbol;Acc:HGNC:21143]
9842	9842	PLEKHM1	pleckstrin homology and RUN domain containing M1 [Source:HGNC Symbol;Acc:HGNC:29017]
9863	9863	MAGI2	membrane associated guanylate kinase, WW and PDZ domain containing 2 [Source:HGNC Symbol;Acc:HGNC:18957]
9939	9939	RBM8A	RNA binding motif protein 8A [Source:HGNC Symbol;Acc:HGNC:9905]
9948	9948	WDR1	WD repeat domain 1 [Source:HGNC Symbol;Acc:HGNC:12754]
9966	9966	TNFSF15	TNF superfamily member 15 [Source:HGNC Symbol;Acc:HGNC:11931]
10006	10006	ABI1	abl interactor 1 [Source:HGNC Symbol;Acc:HGNC:11320]
10068	10068	IL18BP	interleukin 18 binding protein [Source:HGNC Symbol;Acc:HGNC:5987]
10095	10095	ARPC1B	actin related protein 2/3 complex subunit 1B [Source:HGNC Symbol;Acc:HGNC:704]
10125	10125	RASGRP1	RAS guanyl releasing protein 1 [Source:HGNC Symbol;Acc:HGNC:9878]
10135	10135	NAMPT	nicotinamide phosphoribosyltransferase [Source:HGNC Symbol;Acc:HGNC:30092]
10148	10148	EBI3	Epstein-Barr virus induced 3 [Source:HGNC Symbol;Acc:HGNC:3129]
10165	10165	SLC25A13	solute carrier family 25 member 13 [Source:HGNC Symbol;Acc:HGNC:10983]
10166	10166	SLC25A15	solute carrier family 25 member 15 [Source:HGNC Symbol;Acc:HGNC:10985]
10203	10203	CALCRL	calcitonin receptor like receptor [Source:HGNC Symbol;Acc:HGNC:16709]
10216	10216	PRG4	proteoglycan 4 [Source:HGNC Symbol;Acc:HGNC:9364]
10242	10242	KCNMB2	potassium calcium-activated channel subfamily M regulatory beta subunit 2 [Source:HGNC Symbol;Acc:HGNC:6286]
10243	10243	GPHN	gephyrin [Source:HGNC Symbol;Acc:HGNC:15465]
10273	10273	STUB1	STIP1 homology and U-box containing protein 1 [Source:HGNC Symbol;Acc:HGNC:11427]
10297	10297	APC2	APC regulator of WNT signaling pathway 2 [Source:HGNC Symbol;Acc:HGNC:24036]
10309	10309	CCNO	cyclin O [Source:HGNC Symbol;Acc:HGNC:18576]
10312	10312	TCIRG1	T cell immune regulator 1, ATPase H+ transporting V0 subunit a3 [Source:HGNC Symbol;Acc:HGNC:11647]
10316	10316	NMUR1	neuromedin U receptor 1 [Source:HGNC Symbol;Acc:HGNC:4518]
10320	10320	IKZF1	IKAROS family zinc finger 1 [Source:HGNC Symbol;Acc:HGNC:13176]
10370	10370	CITED2	Cbp/p300 interacting transactivator with Glu/Asp rich carboxy-terminal domain 2 [Source:HGNC Symbol;Acc:HGNC:1987]
10379	10379	IRF9	interferon regulatory factor 9 [Source:HGNC Symbol;Acc:HGNC:6131]
10483	10483	SEC23B	SEC23 homolog B, COPII coat complex component [Source:HGNC Symbol;Acc:HGNC:10702]
10507	10507	SEMA4D	semaphorin 4D [Source:HGNC Symbol;Acc:HGNC:10732]
10516	10516	FBLN5	fibulin 5 [Source:HGNC Symbol;Acc:HGNC:3602]
10519	10519	CIB1	calcium and integrin binding 1 [Source:HGNC Symbol;Acc:HGNC:16920]
10522	10522	DEAF1	DEAF1 transcription factor [Source:HGNC Symbol;Acc:HGNC:14677]
10525	10525	HYOU1	hypoxia up-regulated 1 [Source:HGNC Symbol;Acc:HGNC:16931]
10535	10535	RNASEH2A	ribonuclease H2 subunit A [Source:HGNC Symbol;Acc:HGNC:18518]
10555	10555	AGPAT2	1-acylglycerol-3-phosphate O-acyltransferase 2 [Source:HGNC Symbol;Acc:HGNC:325]
10558	10558	SPTLC1	serine palmitoyltransferase long chain base subunit 1 [Source:HGNC Symbol;Acc:HGNC:11277]
10559	10559	SLC35A1	solute carrier family 35 member A1 [Source:HGNC Symbol;Acc:HGNC:11021]
10563	10563	CXCL13	C-X-C motif chemokine ligand 13 [Source:HGNC Symbol;Acc:HGNC:10639]
10616	10616	RBCK1	RANBP2-type and C3HC4-type zinc finger containing 1 [Source:HGNC Symbol;Acc:HGNC:15864]
10625	10625	IVNS1ABP	influenza virus NS1A binding protein [Source:HGNC Symbol;Acc:HGNC:16951]
10630	10630	PDPN	podoplanin [Source:HGNC Symbol;Acc:HGNC:29602]
10663	10663	CXCR6	C-X-C motif chemokine receptor 6 [Source:HGNC Symbol;Acc:HGNC:16647]
10682	10682	EBP	EBP cholestenol delta-isomerase [Source:HGNC Symbol;Acc:HGNC:3133]
10735	10735	STAG2	stromal antigen 2 [Source:HGNC Symbol;Acc:HGNC:11355]
10743	10743	RAI1	retinoic acid induced 1 [Source:HGNC Symbol;Acc:HGNC:9834]
10747	10747	MASP2	MBL associated serine protease 2 [Source:HGNC Symbol;Acc:HGNC:6902]
10758	10758	TRAF3IP2	TRAF3 interacting protein 2 [Source:HGNC Symbol;Acc:HGNC:1343]
10804	10804	GJB6	gap junction protein beta 6 [Source:HGNC Symbol;Acc:HGNC:4288]
10806	10806	SDCCAG8	SHH signaling and ciliogenesis regulator SDCCAG8 [Source:HGNC Symbol;Acc:HGNC:10671]
10847	10847	SRCAP	Snf2 related CREBBP activator protein [Source:HGNC Symbol;Acc:HGNC:16974]
10886	10886	NPFFR2	neuropeptide FF receptor 2 [Source:HGNC Symbol;Acc:HGNC:4525]
10892	10892	MALT1	MALT1 paracaspase [Source:HGNC Symbol;Acc:HGNC:6819]
10913	10913	EDAR	ectodysplasin A receptor [Source:HGNC Symbol;Acc:HGNC:2895]
11005	11005	SPINK5	serine peptidase inhibitor Kazal type 5 [Source:HGNC Symbol;Acc:HGNC:15464]
11011	11011	TLK2	tousled like kinase 2 [Source:HGNC Symbol;Acc:HGNC:11842]
11047	11047	ADRM1	ADRM1 26S proteasome ubiquitin receptor [Source:HGNC Symbol;Acc:HGNC:15759]
11128	11128	POLR3A	RNA polymerase III subunit A [Source:HGNC Symbol;Acc:HGNC:30074]
11133	11133	KPTN	kaptin, actin binding protein [Source:HGNC Symbol;Acc:HGNC:6404]
11277	11277	TREX1	three prime repair exonuclease 1 [Source:HGNC Symbol;Acc:HGNC:12269]
11322	11322	TMC6	transmembrane channel like 6 [Source:HGNC Symbol;Acc:HGNC:18021]
11330	11330	CTRC	chymotrypsin C [Source:HGNC Symbol;Acc:HGNC:2523]
11343	11343	MGLL	monoglyceride lipase [Source:HGNC Symbol;Acc:HGNC:17038]
22800	22800	RRAS2	RAS related 2 [Source:HGNC Symbol;Acc:HGNC:17271]
22861	22861	NLRP1	NLR family pyrin domain containing 1 [Source:HGNC Symbol;Acc:HGNC:14374]
22880	22880	MORC2	MORC family CW-type zinc finger 2 [Source:HGNC Symbol;Acc:HGNC:23573]
22900	22900	CARD8	caspase recruitment domain family member 8 [Source:HGNC Symbol;Acc:HGNC:17057]
22948	22948	CCT5	chaperonin containing TCP1 subunit 5 [Source:HGNC Symbol;Acc:HGNC:1618]
23095	23095	KIF1B	kinesin family member 1B [Source:HGNC Symbol;Acc:HGNC:16636]
23096	23096	IQSEC2	IQ motif and Sec7 domain ArfGEF 2 [Source:HGNC Symbol;Acc:HGNC:29059]
23129	23129	PLXND1	plexin D1 [Source:HGNC Symbol;Acc:HGNC:9107]
23166	23166	STAB1	stabilin 1 [Source:HGNC Symbol;Acc:HGNC:18628]
23193	23193	GANAB	glucosidase II alpha subunit [Source:HGNC Symbol;Acc:HGNC:4138]
23308	23308	ICOSLG	inducible T cell costimulator ligand [Source:HGNC Symbol;Acc:HGNC:17087]
23385	23385	NCSTN	nicastrin [Source:HGNC Symbol;Acc:HGNC:17091]
23387	23387	SIK3	SIK family kinase 3 [Source:HGNC Symbol;Acc:HGNC:29165]
23451	23451	SF3B1	splicing factor 3b subunit 1 [Source:HGNC Symbol;Acc:HGNC:10768]
23483	23483	TGDS	TDP-glucose 4,6-dehydratase [Source:HGNC Symbol;Acc:HGNC:20324]
23495	23495	TNFRSF13B	TNF receptor superfamily member 13B [Source:HGNC Symbol;Acc:HGNC:18153]
23533	23533	PIK3R5	phosphoinositide-3-kinase regulatory subunit 5 [Source:HGNC Symbol;Acc:HGNC:30035]
23534	23534	TNPO3	transportin 3 [Source:HGNC Symbol;Acc:HGNC:17103]
23556	23556	PIGN	phosphatidylinositol glycan anchor biosynthesis class N [Source:HGNC Symbol;Acc:HGNC:8967]
23594	23594	ORC6	origin recognition complex subunit 6 [Source:HGNC Symbol;Acc:HGNC:17151]
23600	23600	AMACR	alpha-methylacyl-CoA racemase [Source:HGNC Symbol;Acc:HGNC:451]
23601	23601	CLEC5A	C-type lectin domain containing 5A [Source:HGNC Symbol;Acc:HGNC:2054]
23729	23729	SHPK	sedoheptulokinase [Source:HGNC Symbol;Acc:HGNC:1492]
23765	23765	IL17RA	interleukin 17 receptor A [Source:HGNC Symbol;Acc:HGNC:5985]
25836	25836	NIPBL	NIPBL cohesin loading factor [Source:HGNC Symbol;Acc:HGNC:28862]
25914	25914	RTTN	rotatin [Source:HGNC Symbol;Acc:HGNC:18654]
25923	25923	ATL3	atlastin GTPase 3 [Source:HGNC Symbol;Acc:HGNC:24526]
25939	25939	SAMHD1	SAM and HD domain containing deoxynucleoside triphosphate triphosphohydrolase 1 [Source:HGNC Symbol;Acc:HGNC:15925]
25974	25974	MMACHC	metabolism of cobalamin associated C [Source:HGNC Symbol;Acc:HGNC:24525]
25981	25981	DNAH1	dynein axonemal heavy chain 1 [Source:HGNC Symbol;Acc:HGNC:2940]
26007	26007	TKFC	triokinase and FMN cyclase [Source:HGNC Symbol;Acc:HGNC:24552]
26040	26040	SETBP1	SET binding protein 1 [Source:HGNC Symbol;Acc:HGNC:15573]
26053	26053	AUTS2	activator of transcription and developmental regulator AUTS2 [Source:HGNC Symbol;Acc:HGNC:14262]
26154	26154	ABCA12	ATP binding cassette subfamily A member 12 [Source:HGNC Symbol;Acc:HGNC:14637]
26160	26160	IFT172	intraflagellar transport 172 [Source:HGNC Symbol;Acc:HGNC:30391]
26191	26191	PTPN22	protein tyrosine phosphatase non-receptor type 22 [Source:HGNC Symbol;Acc:HGNC:9652]
26227	26227	PHGDH	phosphoglycerate dehydrogenase [Source:HGNC Symbol;Acc:HGNC:8923]
26276	26276	VPS33B	VPS33B late endosome and lysosome associated [Source:HGNC Symbol;Acc:HGNC:12712]
26277	26277	TINF2	TERF1 interacting nuclear factor 2 [Source:HGNC Symbol;Acc:HGNC:11824]
26525	26525	IL36RN	interleukin 36 receptor antagonist [Source:HGNC Symbol;Acc:HGNC:15561]
26580	26580	BSCL2	BSCL2 lipid droplet biogenesis associated, seipin [Source:HGNC Symbol;Acc:HGNC:15832]
26608	26608	TBL2	transducin beta like 2 [Source:HGNC Symbol;Acc:HGNC:11586]
26873	26873	OPLAH	5-oxoprolinase, ATP-hydrolysing [Source:HGNC Symbol;Acc:HGNC:8149]
27019	27019	DNAI1	dynein axonemal intermediate chain 1 [Source:HGNC Symbol;Acc:HGNC:2954]
27022	27022	FOXD3	forkhead box D3 [Source:HGNC Symbol;Acc:HGNC:3804]
27032	27032	ATP2C1	ATPase secretory pathway Ca2+ transporting 1 [Source:HGNC Symbol;Acc:HGNC:13211]
27074	27074	LAMP3	lysosomal associated membrane protein 3 [Source:HGNC Symbol;Acc:HGNC:14582]
27086	27086	FOXP1	forkhead box P1 [Source:HGNC Symbol;Acc:HGNC:3823]
27125	27125	AFF4	AF4/FMR2 family member 4 [Source:HGNC Symbol;Acc:HGNC:17869]
27148	27148	STK36	serine/threonine kinase 36 [Source:HGNC Symbol;Acc:HGNC:17209]
28514	28514	DLL1	delta like canonical Notch ligand 1 [Source:HGNC Symbol;Acc:HGNC:2908]
28962	28962	OSTM1	osteoclastogenesis associated transmembrane protein 1 [Source:HGNC Symbol;Acc:HGNC:21652]
28982	28982	FLVCR1	FLVCR heme transporter 1 [Source:HGNC Symbol;Acc:HGNC:24682]
29072	29072	SETD2	SET domain containing 2, histone lysine methyltransferase [Source:HGNC Symbol;Acc:HGNC:18420]
29123	29123	ANKRD11	ankyrin repeat domain 11 [Source:HGNC Symbol;Acc:HGNC:21316]
29760	29760	BLNK	B cell linker [Source:HGNC Symbol;Acc:HGNC:14211]
29851	29851	ICOS	inducible T cell costimulator [Source:HGNC Symbol;Acc:HGNC:5351]
29887	29887	SNX10	sorting nexin 10 [Source:HGNC Symbol;Acc:HGNC:14974]
29933	29933	GPR132	G protein-coupled receptor 132 [Source:HGNC Symbol;Acc:HGNC:17482]
29940	29940	DSE	dermatan sulfate epimerase [Source:HGNC Symbol;Acc:HGNC:21144]
29957	29957	SLC25A24	solute carrier family 25 member 24 [Source:HGNC Symbol;Acc:HGNC:20662]
30008	30008	EFEMP2	EGF containing fibulin extracellular matrix protein 2 [Source:HGNC Symbol;Acc:HGNC:3219]
30011	30011	SH3KBP1	SH3 domain containing kinase binding protein 1 [Source:HGNC Symbol;Acc:HGNC:13867]
50615	50615	IL21R	interleukin 21 receptor [Source:HGNC Symbol;Acc:HGNC:6006]
50937	50937	CDON	cell adhesion associated, oncogene regulated [Source:HGNC Symbol;Acc:HGNC:17104]
50943	50943	FOXP3	forkhead box P3 [Source:HGNC Symbol;Acc:HGNC:6106]
51062	51062	ATL1	atlastin GTPase 1 [Source:HGNC Symbol;Acc:HGNC:11231]
51085	51085	MLXIPL	MLX interacting protein like [Source:HGNC Symbol;Acc:HGNC:12744]
51119	51119	SBDS	SBDS ribosome maturation factor [Source:HGNC Symbol;Acc:HGNC:19440]
51314	51314	NME8	NME/NM23 family member 8 [Source:HGNC Symbol;Acc:HGNC:16473]
51360	51360	MBTPS2	membrane bound transcription factor peptidase, site 2 [Source:HGNC Symbol;Acc:HGNC:15455]
51364	51364	ZMYND10	zinc finger MYND-type containing 10 [Source:HGNC Symbol;Acc:HGNC:19412]
51371	51371	POMP	proteasome maturation protein [Source:HGNC Symbol;Acc:HGNC:20330]
51428	51428	DDX41	DEAD-box helicase 41 [Source:HGNC Symbol;Acc:HGNC:18674]
51473	51473	DCDC2	doublecortin domain containing 2 [Source:HGNC Symbol;Acc:HGNC:18141]
51750	51750	RTEL1	regulator of telomere elongation helicase 1 [Source:HGNC Symbol;Acc:HGNC:15888]
51752	51752	ERAP1	endoplasmic reticulum aminopeptidase 1 [Source:HGNC Symbol;Acc:HGNC:18173]
51816	51816	ADA2	adenosine deaminase 2 [Source:HGNC Symbol;Acc:HGNC:1839]
54345	54345	SOX18	SRY-box transcription factor 18 [Source:HGNC Symbol;Acc:HGNC:11194]
54361	54361	WNT4	Wnt family member 4 [Source:HGNC Symbol;Acc:HGNC:12783]
54463	54463	RETREG1	reticulophagy regulator 1 [Source:HGNC Symbol;Acc:HGNC:25964]
54496	54496	PRMT7	protein arginine methyltransferase 7 [Source:HGNC Symbol;Acc:HGNC:25557]
54562	54562	LRRC6	leucine rich repeat containing 6 (testis) [Source:MGI Symbol;Acc:MGI:1859553]
54681	54681	P4HTM	prolyl 4-hydroxylase, transmembrane [Source:HGNC Symbol;Acc:HGNC:28858]
54768	54768	HYDIN	HYDIN axonemal central pair apparatus protein [Source:HGNC Symbol;Acc:HGNC:19368]
54795	54795	TRPM4	transient receptor potential cation channel subfamily M member 4 [Source:HGNC Symbol;Acc:HGNC:17993]
54796	54796	BNC2	basonuclin 2 [Source:HGNC Symbol;Acc:HGNC:30988]
54809	54809	SAMD9	sterile alpha motif domain containing 9 [Source:HGNC Symbol;Acc:HGNC:1348]
54880	54880	BCOR	BCL6 corepressor [Source:HGNC Symbol;Acc:HGNC:20893]
54888	54888	NSUN2	NOP2/Sun RNA methyltransferase 2 [Source:HGNC Symbol;Acc:HGNC:25994]
54919	54919	DNAAF5	dynein axonemal assembly factor 5 [Source:HGNC Symbol;Acc:HGNC:26013]
54941	54941	RNF125	ring finger protein 125 [Source:HGNC Symbol;Acc:HGNC:21150]
54970	54970	TTC12	tetratricopeptide repeat domain 12 [Source:HGNC Symbol;Acc:HGNC:23700]
55036	55036	CCDC40	coiled-coil domain containing 40 [Source:HGNC Symbol;Acc:HGNC:26090]
55037	55037	PTCD3	pentatricopeptide repeat domain 3 [Source:HGNC Symbol;Acc:HGNC:24717]
55130	55130	ARMC4	outer dynein arm docking complex subunit 2 [Source:HGNC Symbol;Acc:HGNC:25583]
55135	55135	WRAP53	WD repeat containing antisense to TP53 [Source:HGNC Symbol;Acc:HGNC:25522]
55172	55172	DNAAF2	dynein axonemal assembly factor 2 [Source:HGNC Symbol;Acc:HGNC:20188]
55209	55209	SETD5	SET domain containing 5 [Source:HGNC Symbol;Acc:HGNC:25566]
55315	55315	SLC29A3	solute carrier family 29 member 3 [Source:HGNC Symbol;Acc:HGNC:23096]
55329	55329	MNS1	meiosis specific nuclear structural 1 [Source:HGNC Symbol;Acc:HGNC:29636]
55343	55343	SLC35C1	solute carrier family 35 member C1 [Source:HGNC Symbol;Acc:HGNC:20197]
55384	55384	MEG3	maternally expressed 3 [Source:HGNC Symbol;Acc:HGNC:14575]
55505	55505	NOP10	NOP10 ribonucleoprotein [Source:HGNC Symbol;Acc:HGNC:14378]
55612	55612	FERMT1	FERM domain containing kindlin 1 [Source:HGNC Symbol;Acc:HGNC:15889]
55630	55630	SLC39A4	solute carrier family 39 member 4 [Source:HGNC Symbol;Acc:HGNC:17129]
55636	55636	CHD7	chromodomain helicase DNA binding protein 7 [Source:HGNC Symbol;Acc:HGNC:20626]
55651	55651	NHP2	NHP2 ribonucleoprotein [Source:HGNC Symbol;Acc:HGNC:14377]
55699	55699	IARS2	isoleucyl-tRNA synthetase 2, mitochondrial [Source:HGNC Symbol;Acc:HGNC:29685]
55739	55739	NAXD	NAD(P)HX dehydratase [Source:HGNC Symbol;Acc:HGNC:25576]
55765	55765	INAVA	innate immunity activator [Source:HGNC Symbol;Acc:HGNC:25599]
55788	55788	LMBRD1	LMBR1 domain containing 1 [Source:HGNC Symbol;Acc:HGNC:23038]
55829	55829	SELENOS	selenoprotein S [Source:HGNC Symbol;Acc:HGNC:30396]
55851	55851	PSENEN	presenilin enhancer, gamma-secretase subunit [Source:HGNC Symbol;Acc:HGNC:30100]
55869	55869	HDAC8	histone deacetylase 8 [Source:HGNC Symbol;Acc:HGNC:13315]
56160	56160	NSMCE3	NSE3 homolog, SMC5-SMC6 complex component [Source:HGNC Symbol;Acc:HGNC:7677]
56244	56244	BTNL2	butyrophilin like 2 [Source:HGNC Symbol;Acc:HGNC:1142]
56262	56262	LRRC8A	leucine rich repeat containing 8 VRAC subunit A [Source:HGNC Symbol;Acc:HGNC:19027]
56683	56683	CFAP298	cilia and flagella associated protein 298 [Source:HGNC Symbol;Acc:HGNC:1301]
56916	56916	SMARCAD1	SWI/SNF-related, matrix-associated actin-dependent regulator of chromatin, subfamily a, containing DEAD/H box 1 [Source:HGNC Symbol;Acc:HGNC:18398]
56992	56992	KIF15	kinesin family member 15 [Source:HGNC Symbol;Acc:HGNC:17273]
57003	57003	CCDC47	coiled-coil domain containing 47 [Source:HGNC Symbol;Acc:HGNC:24856]
57057	57057	TBX20	T-box transcription factor 20 [Source:HGNC Symbol;Acc:HGNC:11598]
57104	57104	PNPLA2	patatin like phospholipase domain containing 2 [Source:HGNC Symbol;Acc:HGNC:30802]
57105	57105	CYSLTR2	cysteinyl leukotriene receptor 2 [Source:HGNC Symbol;Acc:HGNC:18274]
57122	57122	NUP107	nucleoporin 107 [Source:HGNC Symbol;Acc:HGNC:29914]
57165	57165	GJC2	gap junction protein gamma 2 [Source:HGNC Symbol;Acc:HGNC:17494]
57190	57190	SELENON	selenoprotein N [Source:HGNC Symbol;Acc:HGNC:15999]
57217	57217	TTC7A	tetratricopeptide repeat domain 7A [Source:HGNC Symbol;Acc:HGNC:19750]
57465	57465	TBC1D24	TBC1 domain family member 24 [Source:HGNC Symbol;Acc:HGNC:29203]
57511	57511	COG6	component of oligomeric golgi complex 6 [Source:HGNC Symbol;Acc:HGNC:18621]
57539	57539	WDR35	WD repeat domain 35 [Source:HGNC Symbol;Acc:HGNC:29250]
57591	57591	MRTFA	myocardin related transcription factor A [Source:HGNC Symbol;Acc:HGNC:14334]
57623	57623	ZFAT	zinc finger and AT-hook domain containing [Source:HGNC Symbol;Acc:HGNC:19899]
57724	57724	EPG5	ectopic P-granules autophagy protein 5 homolog [Source:HGNC Symbol;Acc:HGNC:29331]
57728	57728	WDR19	WD repeat domain 19 [Source:HGNC Symbol;Acc:HGNC:18340]
57822	57822	GRHL3	grainyhead like transcription factor 3 [Source:HGNC Symbol;Acc:HGNC:25839]
58484	58484	NLRC4	NLR family CARD domain containing 4 [Source:HGNC Symbol;Acc:HGNC:16412]
59067	59067	IL21	interleukin 21 [Source:HGNC Symbol;Acc:HGNC:6005]
59344	59344	ALOXE3	arachidonate lipoxygenase 3 [Source:HGNC Symbol;Acc:HGNC:13743]
60468	60468	BACH2	BTB domain and CNC homolog 2 [Source:HGNC Symbol;Acc:HGNC:14078]
60675	60675	PROK2	prokineticin 2 [Source:HGNC Symbol;Acc:HGNC:18455]
60684	60684	TRAPPC11	trafficking protein particle complex subunit 11 [Source:HGNC Symbol;Acc:HGNC:25751]
63894	63894	VIPAS39	VPS33B interacting protein, apical-basolateral polarity regulator, spe-39 homolog [Source:HGNC Symbol;Acc:HGNC:20347]
63924	63924	CIDEC	cell death inducing DFFA like effector c [Source:HGNC Symbol;Acc:HGNC:24229]
63929	63929	XPNPEP3	X-prolyl aminopeptidase 3 [Source:HGNC Symbol;Acc:HGNC:28052]
64072	64072	CDH23	cadherin related 23 [Source:HGNC Symbol;Acc:HGNC:13733]
64087	64087	MCCC2	methylcrotonyl-CoA carboxylase subunit 2 [Source:HGNC Symbol;Acc:HGNC:6937]
64108	64108	RTP4	receptor transporter protein 4 [Source:HGNC Symbol;Acc:HGNC:23992]
64127	64127	NOD2	nucleotide binding oligomerization domain containing 2 [Source:HGNC Symbol;Acc:HGNC:5331]
64131	64131	XYLT1	xylosyltransferase 1 [Source:HGNC Symbol;Acc:HGNC:15516]
64135	64135	IFIH1	interferon induced with helicase C domain 1 [Source:HGNC Symbol;Acc:HGNC:18873]
64170	64170	CARD9	caspase recruitment domain family member 9 [Source:HGNC Symbol;Acc:HGNC:16391]
64324	64324	NSD1	nuclear receptor binding SET domain protein 1 [Source:HGNC Symbol;Acc:HGNC:14234]
64359	64359	NXN	nucleoredoxin [Source:HGNC Symbol;Acc:HGNC:18008]
64421	64421	DCLRE1C	DNA cross-link repair 1C [Source:HGNC Symbol;Acc:HGNC:17642]
64446	64446	DNAI2	dynein axonemal intermediate chain 2 [Source:HGNC Symbol;Acc:HGNC:18744]
64581	64581	CLEC7A	C-type lectin domain containing 7A [Source:HGNC Symbol;Acc:HGNC:14558]
64682	64682	ANAPC1	anaphase promoting complex subunit 1 [Source:HGNC Symbol;Acc:HGNC:19988]
64859	64859	NABP1	nucleic acid binding protein 1 [Source:HGNC Symbol;Acc:HGNC:26232]
64919	64919	BCL11B	BAF chromatin remodeling complex subunit BCL11B [Source:HGNC Symbol;Acc:HGNC:13222]
65082	65082	VPS33A	VPS33A core subunit of CORVET and HOPS complexes [Source:HGNC Symbol;Acc:HGNC:18179]
78987	78987	CRELD1	cysteine rich with EGF like domains 1 [Source:HGNC Symbol;Acc:HGNC:14630]
79092	79092	CARD14	caspase recruitment domain family member 14 [Source:HGNC Symbol;Acc:HGNC:16446]
79158	79158	GNPTAB	N-acetylglucosamine-1-phosphate transferase subunits alpha and beta [Source:HGNC Symbol;Acc:HGNC:29670]
79258	79258	MMEL1	membrane metalloendopeptidase like 1 [Source:HGNC Symbol;Acc:HGNC:14668]
79415	79415	CYBC1	cytochrome b-245 chaperone 1 [Source:HGNC Symbol;Acc:HGNC:28672]
79577	79577	CDC73	cell division cycle 73 [Source:HGNC Symbol;Acc:HGNC:16783]
79621	79621	RNASEH2B	ribonuclease H2 subunit B [Source:HGNC Symbol;Acc:HGNC:25671]
79631	79631	EFL1	elongation factor like GTPase 1 [Source:HGNC Symbol;Acc:HGNC:25789]
79633	79633	FAT4	FAT atypical cadherin 4 [Source:HGNC Symbol;Acc:HGNC:23109]
79644	79644	SRD5A3	steroid 5 alpha-reductase 3 [Source:HGNC Symbol;Acc:HGNC:25812]
79650	79650	USB1	U6 snRNA biogenesis phosphodiesterase 1 [Source:HGNC Symbol;Acc:HGNC:25792]
79718	79718	TBL1XR1	TBL1X receptor 1 [Source:HGNC Symbol;Acc:HGNC:29529]
79722	79722	ANKRD55	ankyrin repeat domain 55 [Source:HGNC Symbol;Acc:HGNC:25681]
79755	79755	ZNF750	zinc finger protein 750 [Source:HGNC Symbol;Acc:HGNC:25843]
79848	79848	CSPP1	centrosome and spindle pole associated protein 1 [Source:HGNC Symbol;Acc:HGNC:26193]
79925	79925	SPEF2	sperm flagellar 2 [Source:HGNC Symbol;Acc:HGNC:26293]
80025	80025	PANK2	pantothenate kinase 2 [Source:HGNC Symbol;Acc:HGNC:15894]
80114	80114	BICC1	BicC family RNA binding protein 1 [Source:HGNC Symbol;Acc:HGNC:19351]
80169	80169	CTC1	CST telomere replication complex component 1 [Source:HGNC Symbol;Acc:HGNC:26169]
80232	80232	WDR26	WD repeat domain 26 [Source:HGNC Symbol;Acc:HGNC:21208]
80270	80270	HSD3B7	hydroxy-delta-5-steroid dehydrogenase, 3 beta- and steroid delta-isomerase 7 [Source:HGNC Symbol;Acc:HGNC:18324]
81031	81031	SLC2A10	solute carrier family 2 member 10 [Source:HGNC Symbol;Acc:HGNC:13444]
81494	81494	CFHR5	complement factor H related 5 [Source:HGNC Symbol;Acc:HGNC:24668]
81608	81608	FIP1L1	factor interacting with PAPOLA and CPSF1 [Source:HGNC Symbol;Acc:HGNC:19124]
81704	81704	DOCK8	dedicator of cytokinesis 8 [Source:HGNC Symbol;Acc:HGNC:19191]
81857	81857	MED25	mediator complex subunit 25 [Source:HGNC Symbol;Acc:HGNC:28845]
83538	83538	TTC25	outer dynein arm docking complex subunit 4 [Source:HGNC Symbol;Acc:HGNC:25280]
83544	83544	DNAL1	dynein axonemal light chain 1 [Source:HGNC Symbol;Acc:HGNC:23247]
83550	83550	GPR101	G protein-coupled receptor 101 [Source:HGNC Symbol;Acc:HGNC:14963]
83706	83706	FERMT3	FERM domain containing kindlin 3 [Source:HGNC Symbol;Acc:HGNC:23151]
83737	83737	ITCH	itchy E3 ubiquitin protein ligase [Source:HGNC Symbol;Acc:HGNC:13890]
83861	83861	RSPH3	radial spoke head 3 [Source:HGNC Symbol;Acc:HGNC:21054]
84061	84061	MAGT1	magnesium transporter 1 [Source:HGNC Symbol;Acc:HGNC:28880]
84153	84153	RNASEH2C	ribonuclease H2 subunit C [Source:HGNC Symbol;Acc:HGNC:24116]
84342	84342	COG8	component of oligomeric golgi complex 8 [Source:HGNC Symbol;Acc:HGNC:18623]
84433	84433	CARD11	caspase recruitment domain family member 11 [Source:HGNC Symbol;Acc:HGNC:16393]
84522	84522	JAGN1	jagunal homolog 1 [Source:HGNC Symbol;Acc:HGNC:26926]
84701	84701	COX4I2	cytochrome c oxidase subunit 4I2 [Source:HGNC Symbol;Acc:HGNC:16232]
84818	84818	IL17RC	interleukin 17 receptor C [Source:HGNC Symbol;Acc:HGNC:18358]
84823	84823	LMNB2	lamin B2 [Source:HGNC Symbol;Acc:HGNC:6638]
84868	84868	HAVCR2	hepatitis A virus cellular receptor 2 [Source:HGNC Symbol;Acc:HGNC:18437]
84876	84876	ORAI1	ORAI calcium release-activated calcium modulator 1 [Source:HGNC Symbol;Acc:HGNC:25896]
84896	84896	ATAD1	ATPase family AAA domain containing 1 [Source:HGNC Symbol;Acc:HGNC:25903]
84905	84905	ZNF341	zinc finger protein 341 [Source:HGNC Symbol;Acc:HGNC:15992]
84976	84976	DISP1	dispatched RND transporter family member 1 [Source:HGNC Symbol;Acc:HGNC:19711]
85016	85016	CFAP300	cilia and flagella associated protein 300 [Source:HGNC Symbol;Acc:HGNC:28188]
85358	85358	SHANK3	SH3 and multiple ankyrin repeat domains 3 [Source:HGNC Symbol;Acc:HGNC:14294]
85478	85478	CCDC65	coiled-coil domain containing 65 [Source:HGNC Symbol;Acc:HGNC:29937]
89765	89765	RSPH1	radial spoke head component 1 [Source:HGNC Symbol;Acc:HGNC:12371]
90268	90268	OTULIN	OTU deubiquitinase with linear linkage specificity [Source:HGNC Symbol;Acc:HGNC:25118]
90417	90417	KNSTRN	kinetochore localized astrin (SPAG5) binding protein [Source:HGNC Symbol;Acc:HGNC:30767]
91662	91662	NLRP12	NLR family pyrin domain containing 12 [Source:HGNC Symbol;Acc:HGNC:22938]
91754	91754	NEK9	NIMA related kinase 9 [Source:HGNC Symbol;Acc:HGNC:18591]
92344	92344	GORAB	golgin, RAB6 interacting [Source:HGNC Symbol;Acc:HGNC:25676]
92749	92749	DRC1	dynein regulatory complex subunit 1 [Source:HGNC Symbol;Acc:HGNC:24245]
93233	93233	CCDC114	outer dynein arm docking complex subunit 1 [Source:HGNC Symbol;Acc:HGNC:26560]
93627	93627	TBCK	TBC1 domain containing kinase [Source:HGNC Symbol;Acc:HGNC:28261]
112744	112744	IL17F	interleukin 17F [Source:HGNC Symbol;Acc:HGNC:16404]
113179	113179	ADAT3	adenosine deaminase tRNA specific 3 [Source:HGNC Symbol;Acc:HGNC:25151]
113189	113189	CHST14	carbohydrate sulfotransferase 14 [Source:HGNC Symbol;Acc:HGNC:24464]
114548	114548	NLRP3	NLR family pyrin domain containing 3 [Source:HGNC Symbol;Acc:HGNC:16400]
114609	114609	TIRAP	TIR domain containing adaptor protein [Source:HGNC Symbol;Acc:HGNC:17192]
114803	114803	MYSM1	Myb like, SWIRM and MPN domains 1 [Source:HGNC Symbol;Acc:HGNC:29401]
115399	115399	LRRC56	leucine rich repeat containing 56 [Source:HGNC Symbol;Acc:HGNC:25430]
115650	115650	TNFRSF13C	TNF receptor superfamily member 13C [Source:HGNC Symbol;Acc:HGNC:17755]
115948	115949	CCDC151	outer dynein arm docking complex subunit 3 [Source:HGNC Symbol;Acc:HGNC:28303]
121214	121214	SDR9C7	short chain dehydrogenase/reductase family 9C member 7 [Source:HGNC Symbol;Acc:HGNC:29958]
123872	123872	DNAAF1	dynein axonemal assembly factor 1 [Source:HGNC Symbol;Acc:HGNC:30539]
126410	126410	CYP4F22	cytochrome P450 family 4 subfamily F member 22 [Source:HGNC Symbol;Acc:HGNC:26820]
126695	126695	KDF1	keratinocyte differentiation factor 1 [Source:HGNC Symbol;Acc:HGNC:26624]
127534	127534	GJB4	gap junction protein beta 4 [Source:HGNC Symbol;Acc:HGNC:4286]
128178	128178	EDARADD	EDAR associated death domain [Source:HGNC Symbol;Acc:HGNC:14341]
130340	130340	AP1S3	adaptor related protein complex 1 subunit sigma 3 [Source:HGNC Symbol;Acc:HGNC:18971]
131566	131566	DCBLD2	discoidin, CUB and LCCL domain containing 2 [Source:HGNC Symbol;Acc:HGNC:24627]
133686	133686	NADK2	NAD kinase 2, mitochondrial [Source:HGNC Symbol;Acc:HGNC:26404]
134218	134218	DNAJC21	DnaJ heat shock protein family (Hsp40) member C21 [Source:HGNC Symbol;Acc:HGNC:27030]
136647	136647	MPLKIP	M-phase specific PLK1 interacting protein [Source:HGNC Symbol;Acc:HGNC:16002]
139212	139212	DNAAF6	dynein axonemal assembly factor 6 [Source:HGNC Symbol;Acc:HGNC:28570]
144568	144568	A2ML1	alpha-2-macroglobulin like 1 [Source:HGNC Symbol;Acc:HGNC:23336]
144811	144811	LACC1	laccase domain containing 1 [Source:HGNC Symbol;Acc:HGNC:26789]
146206	146206	CARMIL2	capping protein regulator and myosin 1 linker 2 [Source:HGNC Symbol;Acc:HGNC:27089]
147138	147138	TMC8	transmembrane channel like 8 [Source:HGNC Symbol;Acc:HGNC:20474]
147372	147372	CCBE1	collagen and calcium binding EGF domains 1 [Source:HGNC Symbol;Acc:HGNC:29426]
149233	149233	IL23R	interleukin 23 receptor [Source:HGNC Symbol;Acc:HGNC:19100]
152110	152110	NEK10	NIMA related kinase 10 [Source:HGNC Symbol;Acc:HGNC:18592]
161582	161582	DNAAF4	dynein axonemal assembly factor 4 [Source:HGNC Symbol;Acc:HGNC:21493]
165918	165918	RNF168	ring finger protein 168 [Source:HGNC Symbol;Acc:HGNC:26661]
166929	166929	SGMS2	sphingomyelin synthase 2 [Source:HGNC Symbol;Acc:HGNC:28395]
169792	169792	GLIS3	GLIS family zinc finger 3 [Source:HGNC Symbol;Acc:HGNC:28510]
199221	199221	DZIP1L	DAZ interacting zinc finger protein 1 like [Source:HGNC Symbol;Acc:HGNC:26551]
200373	200373	CFAP221	cilia and flagella associated protein 221 [Source:HGNC Symbol;Acc:HGNC:33720]
203859	203859	ANO5	anoctamin 5 [Source:HGNC Symbol;Acc:HGNC:27337]
204219	204219	CERS3	ceramide synthase 3 [Source:HGNC Symbol;Acc:HGNC:23752]
220202	220202	ATOH7	atonal bHLH transcription factor 7 [Source:HGNC Symbol;Acc:HGNC:13907]
221037	221037	JMJD1C	jumonji domain containing 1C [Source:HGNC Symbol;Acc:HGNC:12313]
221421	221421	RSPH9	radial spoke head component 9 [Source:HGNC Symbol;Acc:HGNC:21057]
246176	246176	GAS2L2	growth arrest specific 2 like 2 [Source:HGNC Symbol;Acc:HGNC:24846]
255488	255488	RNF144B	ring finger protein 144B [Source:HGNC Symbol;Acc:HGNC:21578]
284058	284058	KANSL1	KAT8 regulatory NSL complex subunit 1 [Source:HGNC Symbol;Acc:HGNC:24565]
284252	284252	KCTD1	potassium channel tetramerization domain containing 1 [Source:HGNC Symbol;Acc:HGNC:18249]
285590	285590	SH3PXD2B	SH3 and PX domains 2B [Source:HGNC Symbol;Acc:HGNC:29242]
285848	285848	PNPLA1	patatin like phospholipase domain containing 1 [Source:HGNC Symbol;Acc:HGNC:21246]
286053	286053	NSMCE2	NSE2 (MMS21) homolog, SMC5-SMC6 complex SUMO ligase [Source:HGNC Symbol;Acc:HGNC:26513]
337867	337867	UBAC2	UBA domain containing 2 [Source:HGNC Symbol;Acc:HGNC:20486]
338328	338328	GPIHBP1	glycosylphosphatidylinositol anchored high density lipoprotein binding protein 1 [Source:HGNC Symbol;Acc:HGNC:24945]
339829	339829	CCDC39	coiled-coil domain containing 39 [Source:HGNC Symbol;Acc:HGNC:25244]
340024	340024	SLC6A19	solute carrier family 6 member 19 [Source:HGNC Symbol;Acc:HGNC:27960]
340061	340061	STING1	stimulator of interferon response cGAMP interactor 1 [Source:HGNC Symbol;Acc:HGNC:27962]
345611	345611	IRGM	immunity related GTPase M [Source:HGNC Symbol;Acc:HGNC:29597]
345643	345643	MCIDAS	multiciliate differentiation and DNA synthesis associated cell cycle protein [Source:HGNC Symbol;Acc:HGNC:40050]
345895	345895	RSPH4A	radial spoke head component 4A [Source:HGNC Symbol;Acc:HGNC:21558]
348938	348938	NIPAL4	NIPA like domain containing 4 [Source:HGNC Symbol;Acc:HGNC:28018]
352909	352909	DNAAF3	dynein axonemal assembly factor 3 [Source:HGNC Symbol;Acc:HGNC:30492]
359948	359948	IRF2BP2	interferon regulatory factor 2 binding protein 2 [Source:HGNC Symbol;Acc:HGNC:21729]
374393	374393	FAM111B	FAM111 trypsin like peptidase B [Source:HGNC Symbol;Acc:HGNC:24200]
374407	374407	DNAJB13	DnaJ heat shock protein family (Hsp40) member B13 [Source:HGNC Symbol;Acc:HGNC:30718]
378884	378884	NHLRC1	NHL repeat containing E3 ubiquitin protein ligase 1 [Source:HGNC Symbol;Acc:HGNC:21576]
388015	388015	RTL1	retrotransposon Gag like 1 [Source:HGNC Symbol;Acc:HGNC:14665]
388389	388389	CCDC103	coiled-coil domain containing 103 [Source:HGNC Symbol;Acc:HGNC:32700]
404672	404672	GTF2H5	general transcription factor IIH subunit 5 [Source:HGNC Symbol;Acc:HGNC:21157]
643418	643418	LIPN	lipase family member N [Source:HGNC Symbol;Acc:HGNC:23452]
653361	653361	NCF1	neutrophil cytosolic factor 1 [Source:HGNC Symbol;Acc:HGNC:7660]
729230	729230	CCR2	C-C motif chemokine receptor 2 [Source:HGNC Symbol;Acc:HGNC:1603]
100151683	100151683	RNU4ATAC	RNA, U4atac small nuclear (U12-dependent splicing) [Source:HGNC Symbol;Acc:HGNC:34016]
100500837	100500837	MIR3606	microRNA 3606 [Source:HGNC Symbol;Acc:HGNC:38881]
100616340	100616340	MIR4758	microRNA 4758 [Source:HGNC Symbol;Acc:HGNC:41836]
101928376	101928376	IL12A-AS1	IL12A antisense RNA 1 [Source:HGNC Symbol;Acc:HGNC:49094]
102465836	102465836	MIR7846	microRNA 7846 [Source:HGNC Symbol;Acc:HGNC:50029]
