# Supplementary material for: A novel molecular subtypes and risk model based on inflammatory response-related lncrnas for bladder cancer
Source: Hereditas. 2022 Aug 13;159:32. doi: 10.1186/s41065-022-00245-w (PMC9375404; doi:10.1186/s41065-022-00245-w)
Supplement: Supplementary file 3 — Additional file 3. The co-expression analysis results of inflammatory gene and lncRNA. [file 41065_2022_245_MOESM3_ESM.txt]

IRGs	lncRNA	cor	pvalue	Regulation
MYSM1	AC008734.1	0.562422298339431	6.63392715181804e-36	postive
BRAF	MUC20-OT1	0.502369037091805	7.39705486785545e-28	postive
CCDC39	MUC20-OT1	0.589124624043126	4.84051794580908e-40	postive
CCDC65	MUC20-OT1	0.600707581285419	5.86081154398409e-42	postive
MDM4	MUC20-OT1	0.554925524261053	8.25993623000896e-35	postive
MYSM1	MUC20-OT1	0.526485821145434	6.75234192334699e-31	postive
RNU4ATAC	MUC20-OT1	0.52644379676837	6.83856742106907e-31	postive
FZD5	AC009318.3	0.623150105383997	6.6462571785945e-46	postive
AFF4	AC009318.3	0.743723229244899	4.57565348017479e-74	postive
AMACR	AC009318.3	0.56384626598416	4.07922164483872e-36	postive
BCKDHB	AC009318.3	0.554196110838145	1.05211051722004e-34	postive
BRAF	AC009318.3	0.722480158011715	5.02099300432734e-68	postive
CCDC39	AC009318.3	0.511098192177513	6.26263863484394e-29	postive
CCDC65	AC009318.3	0.736600709488844	5.63531622135682e-72	postive
DBT	AC009318.3	0.548180699282835	7.56658138312959e-34	postive
LHCGR	AC009318.3	0.906791834959996	1.22035361708269e-156	postive
MASP2	AC009318.3	0.545907189252642	1.57851596298814e-33	postive
NODAL	AC009318.3	0.560364819642145	1.33390168813698e-35	postive
PAH	AC009318.3	0.58463511146756	2.55453259865952e-39	postive
PKHD1	AC009318.3	0.696202301692896	2.72384554750016e-61	postive
PURA	AC009318.3	0.650664270475643	3.35131892150048e-51	postive
REV3L	AC009318.3	0.581919682638148	6.89977317068354e-39	postive
RNU4ATAC	AC009318.3	0.713778738525982	1.03497145818497e-65	postive
RSPH9	AC009318.3	0.779746825288663	8.26730177191314e-86	postive
AGER	AL513320.1	0.503234240330579	5.80964940052971e-28	postive
CDK10	AL513320.1	0.507988071231445	1.52179998093214e-28	postive
ACTA1	AC127496.5	0.626963646916157	1.3181226687108e-46	postive
CYBB	AC004846.2	0.5141303876818	2.61205970076453e-29	postive
TLR1	AC004846.2	0.519540047864539	5.36909520390601e-30	postive
ATM	AC004846.2	0.56107751245373	1.04781505206346e-35	postive
DNAH1	AC004846.2	0.538743068038082	1.54445330104278e-32	postive
F13A1	AC004846.2	0.514663841695822	2.23755936660556e-29	postive
IL6ST	AC004846.2	0.569664027921069	5.45769938891613e-37	postive
LYST	AC004846.2	0.518907807925627	6.46902470759212e-30	postive
MDM4	AC004846.2	0.550417089855935	3.65067501442441e-34	postive
NABP1	AC004846.2	0.651978904248607	1.8124278967123e-51	postive
ZEB2	AC004846.2	0.536742881373779	2.89140531820807e-32	postive
VEGFC	PRICKLE2-DT	0.55201123505842	2.16414781664512e-34	postive
CYBB	AL136320.1	0.57697633717356	4.11243599962787e-38	postive
TLR1	AL136320.1	0.601064669754723	5.10051959855353e-42	postive
CD28	AL136320.1	0.586336754956126	1.36401496640918e-39	postive
ADORA2A	AL136320.1	0.501784754329646	8.70434372245447e-28	postive
ATM	AL136320.1	0.712824349719156	1.8343689012696e-65	postive
DNAH1	AL136320.1	0.651700028199456	2.06538691751542e-51	postive
IL6ST	AL136320.1	0.710697042590731	6.51437799794208e-65	postive
JMJD1C	AL136320.1	0.57140788705658	2.96321606248605e-37	postive
KMT2A	AL136320.1	0.55747665025403	3.52694390952466e-35	postive
LACC1	AL136320.1	0.587031027923593	1.05482198921325e-39	postive
LYST	AL136320.1	0.739831322640517	6.47494018142637e-73	postive
MDM4	AL136320.1	0.567866866711888	1.02026923758832e-36	postive
NABP1	AL136320.1	0.748464115768626	1.69868197436032e-75	postive
NEK10	AL136320.1	0.646066187389015	2.80921221948172e-50	postive
PTCH1	AL136320.1	0.53964794137732	1.16137554973405e-32	postive
RNU4ATAC	AL136320.1	0.608466245527022	2.7513379496129e-43	postive
TERC	AL136320.1	0.655025834516467	4.30925990392684e-52	postive
ZEB1	AL136320.1	0.612371050532504	5.71489776511956e-44	postive
ZEB2	AL136320.1	0.696736216216429	2.02134145673117e-61	postive
APC2	AC020928.1	0.823450644379485	1.89096944611174e-103	postive
CARMIL2	AC020928.1	0.583026262161774	4.6075644163822e-39	postive
DNAAF1	AC020928.1	0.536126928793519	3.50435198062487e-32	postive
FOXD3	AC020928.1	0.632300498602951	1.31866144475976e-47	postive
FOXE3	AC020928.1	0.590066847180114	3.40282870122147e-40	postive
MAP3K7	AC020928.1	0.585885785927549	1.61135632217192e-39	postive
MEIS2	AC020928.1	0.746441518526092	6.98607757760715e-75	postive
KCNMB2	AC093249.6	0.525018184980319	1.05063569829518e-30	postive
IL4	AC093249.6	0.502961998632803	6.26891620261442e-28	postive
ARMC4	AC093249.6	0.588198333516286	6.8370270186874e-40	postive
ATOH7	AC093249.6	0.738016469908395	2.19195687865429e-72	postive
CFAP298	AC093249.6	0.520452604306253	4.09994945855365e-30	postive
DNAAF3	AC093249.6	0.645403401008547	3.80515644077316e-50	postive
GFI1	AC093249.6	0.537182033942463	2.52041642235475e-32	postive
TBC1D24	AC093249.6	0.525288743240256	9.68562811705693e-31	postive
ADORA2A	AL035427.1	0.71949375921607	3.19826229544787e-67	postive
BRAF	AL035427.1	0.532189489340557	1.18667427983005e-31	postive
CCDC65	AL035427.1	0.621858582216463	1.14376776462991e-45	postive
CDC73	AL035427.1	0.54079555026371	8.08016234607783e-33	postive
KMT2A	AL035427.1	0.675390784869048	1.86933063415499e-56	postive
LRBA	AL035427.1	0.505355811282911	3.2035479617602e-28	postive
MDM4	AL035427.1	0.516242749827163	1.41304241068946e-29	postive
MYSM1	AL035427.1	0.529035921209157	3.11610041536168e-31	postive
PURA	AL035427.1	0.586505294170509	1.28157059833447e-39	postive
REV3L	AL035427.1	0.556404138852342	5.04847630562285e-35	postive
RNU4ATAC	AL035427.1	0.688008223783811	2.44411733340441e-59	postive
TERC	AL035427.1	0.652307461079504	1.55358498051755e-51	postive
MDM4	AC123768.2	0.532670492559215	1.02327439239892e-31	postive
CYBB	GSN-AS1	0.51257131952834	4.09947014229641e-29	postive
TLR1	GSN-AS1	0.532126326233248	1.2099644881305e-31	postive
CD28	GSN-AS1	0.503367868957645	5.59654862614026e-28	postive
ADORA2A	GSN-AS1	0.544324471317649	2.62500764839031e-33	postive
AFF4	GSN-AS1	0.63258850554708	1.16310696356011e-47	postive
ALMS1	GSN-AS1	0.541299353819084	6.88751618612119e-33	postive
APC	GSN-AS1	0.523352867612007	1.73053386775693e-30	postive
ARHGAP29	GSN-AS1	0.506877841061729	2.084730936536e-28	postive
ATM	GSN-AS1	0.778630272834485	2.06169012113984e-85	postive
BRAF	GSN-AS1	0.545896263341785	1.58408254082793e-33	postive
CARD8	GSN-AS1	0.508613567966159	1.27386945800926e-28	postive
CCDC39	GSN-AS1	0.568606388662624	7.8906251928117e-37	postive
CCDC65	GSN-AS1	0.734574979120903	2.15326979331429e-71	postive
DNAH1	GSN-AS1	0.665107457639961	3.2935066451448e-54	postive
EPG5	GSN-AS1	0.631617449209881	1.77496625425053e-47	postive
IL6ST	GSN-AS1	0.645328298343474	3.93808650831895e-50	postive
JMJD1C	GSN-AS1	0.63771056844869	1.22013332357166e-48	postive
KMT2A	GSN-AS1	0.684253362373123	1.8261478777303e-58	postive
LACC1	GSN-AS1	0.566083847914488	1.89077829960661e-36	postive
LYST	GSN-AS1	0.764116451542942	1.86489254197938e-80	postive
MDM4	GSN-AS1	0.719549882123907	3.08957606345432e-67	postive
MYSM1	GSN-AS1	0.520986258203048	3.50043470877392e-30	postive
NABP1	GSN-AS1	0.701198735151273	1.62790989452209e-62	postive
NEK10	GSN-AS1	0.594810232693817	5.67094581334494e-41	postive
NF1	GSN-AS1	0.549154608216318	5.5125268785958e-34	postive
PTCH1	GSN-AS1	0.565970500439113	1.9661553166712e-36	postive
PTEN	GSN-AS1	0.501278604773542	1.00196360706874e-27	postive
PURA	GSN-AS1	0.627486974730333	1.05383695291478e-46	postive
REV3L	GSN-AS1	0.689635091952377	1.01288240544652e-59	postive
RMRP	GSN-AS1	0.513938224854429	2.76162156578683e-29	postive
RNU4ATAC	GSN-AS1	0.854323298559447	3.68792807375501e-119	postive
TERC	GSN-AS1	0.699742527614825	3.7226977605711e-62	postive
ZEB1	GSN-AS1	0.583169294066868	4.37276028671496e-39	postive
ZEB2	GSN-AS1	0.650095812507235	4.36756350273624e-51	postive
APC2	SNTG2-AS1	0.705092003586582	1.73942987987699e-63	postive
FOXD3	SNTG2-AS1	0.589206371402781	4.69497111650035e-40	postive
FOXE3	SNTG2-AS1	0.508941417012156	1.16032669281515e-28	postive
MAP3K7	SNTG2-AS1	0.509841239580224	8.97582869034462e-29	postive
MEIS2	SNTG2-AS1	0.652499797268954	1.41944392527362e-51	postive
ADORA2A	AC024270.4	0.749269122219681	9.63942888537368e-76	postive
AFF4	AC024270.4	0.590504238214794	2.88815739002866e-40	postive
ALMS1	AC024270.4	0.565902341834222	2.01290592924974e-36	postive
ATM	AC024270.4	0.547251585586834	1.02259306301986e-33	postive
BPTF	AC024270.4	0.549817416031277	4.44100904093254e-34	postive
BRAF	AC024270.4	0.621781285110469	1.18144393639333e-45	postive
CCDC65	AC024270.4	0.700434219376246	2.51476860038814e-62	postive
CDC73	AC024270.4	0.563058584224098	5.33982862598246e-36	postive
EPG5	AC024270.4	0.544082897046546	2.83622846972717e-33	postive
JMJD1C	AC024270.4	0.527971963392144	4.30604841173106e-31	postive
KMT2A	AC024270.4	0.747764731837635	2.77414313348577e-75	postive
LRBA	AC024270.4	0.615916976848987	1.34555657878498e-44	postive
LYST	AC024270.4	0.560586064547536	1.2376708917824e-35	postive
MDM4	AC024270.4	0.58603739035589	1.52361212936746e-39	postive
MYSM1	AC024270.4	0.543913870547595	2.99393222936253e-33	postive
NF1	AC024270.4	0.553480487405318	1.33323937424485e-34	postive
PURA	AC024270.4	0.680590325181816	1.26176799643554e-57	postive
REV3L	AC024270.4	0.652683248427875	1.30222631172896e-51	postive
RNU4ATAC	AC024270.4	0.811693605500059	2.96453856525601e-98	postive
TBL1XR1	AC024270.4	0.507255805689107	1.87314304511039e-28	postive
TERC	AC024270.4	0.722397449443908	5.28690986282307e-68	postive
FZD5	AC073316.3	0.623879581188191	4.88570286282882e-46	postive
AFF4	AC073316.3	0.717150132153455	1.34483119446563e-66	postive
AMACR	AC073316.3	0.58329277955501	4.1796042969499e-39	postive
BCKDHB	AC073316.3	0.519760204334455	5.03126754385663e-30	postive
BRAF	AC073316.3	0.75587004955361	8.51852982330955e-78	postive
CCDC65	AC073316.3	0.719789942113523	2.66459658837998e-67	postive
DBT	AC073316.3	0.52820148051143	4.01623664674066e-31	postive
LHCGR	AC073316.3	0.8931663278806	4.54775597399155e-145	postive
MASP2	AC073316.3	0.522551949818438	2.19779557034606e-30	postive
NODAL	AC073316.3	0.620792036303623	1.78731732107972e-45	postive
PAH	AC073316.3	0.594041683637464	7.59657928027541e-41	postive
PKHD1	AC073316.3	0.698223735738985	8.77433657430131e-62	postive
PURA	AC073316.3	0.621636104548748	1.25556400610967e-45	postive
REV3L	AC073316.3	0.613257194664339	3.98830033041189e-44	postive
RNU4ATAC	AC073316.3	0.728226408896998	1.32880940791297e-69	postive
RSPH9	AC073316.3	0.7489495419668	1.20738969031271e-75	postive
APC2	UBE2E1-AS1	0.688585068166829	1.78963403205639e-59	postive
CARMIL2	UBE2E1-AS1	0.555359187873771	7.15116964265903e-35	postive
FOXD3	UBE2E1-AS1	0.583564550311149	3.7837655214863e-39	postive
FOXE3	UBE2E1-AS1	0.509679679431468	9.39981832559857e-29	postive
MAP3K7	UBE2E1-AS1	0.527318835572851	5.2488143293747e-31	postive
MEIS2	UBE2E1-AS1	0.638593583377435	8.2360221194423e-49	postive
APC2	LINC02268	0.720443128199579	1.7800126264288e-67	postive
CARMIL2	LINC02268	0.513779766447847	2.89129516735181e-29	postive
FOXD3	LINC02268	0.589525956676161	4.16640984268687e-40	postive
MAP3K7	LINC02268	0.564799493173979	2.94190439930874e-36	postive
MEIS2	LINC02268	0.72842868312965	1.16735392731481e-69	postive
CCDC39	AP003486.1	0.521788763658894	2.75833931187561e-30	postive
KMT2A	AP003486.1	0.520754681491499	3.74912649441785e-30	postive
COL2A1	AC007743.1	0.835418092544864	3.7669836900419e-109	postive
SPTB	AC007743.1	0.516869669525026	1.17653457150073e-29	postive
KCNMB2	AL121929.3	0.607555741570668	3.95671856983272e-43	postive
KIT	AL121929.3	0.558335157982037	2.64428762428954e-35	postive
NTRK1	AL121929.3	0.648842180800279	7.8168701095765e-51	postive
PLCG2	AL121929.3	0.611239302928569	9.03253207395786e-44	postive
SFTPB	AL121929.3	0.572889959822022	1.75828043353363e-37	postive
ADORA2A	AC026202.2	0.788445937049907	5.5416660824016e-89	postive
ATM	AC026202.2	0.552854638707381	1.6392659788137e-34	postive
BRAF	AC026202.2	0.505992393189189	2.67737075161519e-28	postive
CCDC65	AC026202.2	0.619504298808015	3.0568793384929e-45	postive
CDC73	AC026202.2	0.511045178196388	6.3586277979252e-29	postive
DNAH1	AC026202.2	0.520029313455767	4.64675828765193e-30	postive
KMT2A	AC026202.2	0.679410012533932	2.33808098775323e-57	postive
LYST	AC026202.2	0.568523908128658	8.12031261455616e-37	postive
MDM4	AC026202.2	0.519029849300103	6.24063234741545e-30	postive
PURA	AC026202.2	0.58019373856551	1.29126892876818e-38	postive
REV3L	AC026202.2	0.586703031299468	1.1911184805576e-39	postive
RNU4ATAC	AC026202.2	0.73603609591868	8.19831268769143e-72	postive
TERC	AC026202.2	0.679799569609925	1.90803420167653e-57	postive
CLEC5A	GORAB-AS1	0.517932013767097	8.61836897596947e-30	postive
IL7R	GORAB-AS1	0.507782544687454	1.61324370152272e-28	postive
INHBA	GORAB-AS1	0.521499127118908	3.00624879759924e-30	postive
MMP14	GORAB-AS1	0.540104084862228	1.00559299659266e-32	postive
OSM	GORAB-AS1	0.500937658479121	1.10144459356876e-27	postive
PTGIR	GORAB-AS1	0.563262192081343	4.98111896508112e-36	postive
RGS1	GORAB-AS1	0.518380783718719	7.55401071087342e-30	postive
SPHK1	GORAB-AS1	0.505886616106292	2.7584671688527e-28	postive
TNFAIP6	GORAB-AS1	0.591858139216834	1.73571882813792e-40	postive
COL1A1	GORAB-AS1	0.505226982222133	3.32185774766474e-28	postive
COL1A2	GORAB-AS1	0.508129131650643	1.46202296759839e-28	postive
COL3A1	GORAB-AS1	0.507213125119648	1.89593028782436e-28	postive
THBS1	GORAB-AS1	0.516408694372572	1.3462148741975e-29	postive
ADAMTS2	GORAB-AS1	0.710226409474201	8.60920561429857e-65	postive
AEBP1	GORAB-AS1	0.646350855213846	2.46536282624368e-50	postive
C1R	GORAB-AS1	0.592309175655031	1.46411931394162e-40	postive
C1S	GORAB-AS1	0.554175405381747	1.05935267081837e-34	postive
COL5A1	GORAB-AS1	0.524621682106244	1.18348470966254e-30	postive
COL5A2	GORAB-AS1	0.558717314480826	2.32546105744682e-35	postive
FCGR2A	GORAB-AS1	0.576743646805617	4.469590756492e-38	postive
FCGR3A	GORAB-AS1	0.517733473556626	9.1353415303549e-30	postive
FOXP3	GORAB-AS1	0.544515531856215	2.46904324620241e-33	postive
HAVCR2	GORAB-AS1	0.528378114247348	3.80641474622435e-31	postive
SLC7A7	GORAB-AS1	0.510948437412367	6.53755345033418e-29	postive
TGFB3	GORAB-AS1	0.533845790788382	7.1178430062097e-32	postive
TNFSF12	GORAB-AS1	0.52723092275433	5.39039279314453e-31	postive
ADORA2A	AC234775.3	0.62353484163555	5.65108917389871e-46	postive
AFF4	AC234775.3	0.608769134032971	2.43747283869976e-43	postive
ALMS1	AC234775.3	0.575249167850462	7.61862229607286e-38	postive
ANAPC1	AC234775.3	0.515908939526197	1.55756228271167e-29	postive
APC	AC234775.3	0.504189777432202	4.44569107896503e-28	postive
ATM	AC234775.3	0.543009715943155	3.99692456147907e-33	postive
ATP7A	AC234775.3	0.509307906404224	1.04521356597788e-28	postive
BPTF	AC234775.3	0.600859799829749	5.52387793862228e-42	postive
BRAF	AC234775.3	0.669518093518348	3.67603970190045e-55	postive
CCDC39	AC234775.3	0.530545839089562	1.96521928710072e-31	postive
CCDC65	AC234775.3	0.665503329276311	2.70927288663404e-54	postive
CDC73	AC234775.3	0.532087305487159	1.22457800475751e-31	postive
EPG5	AC234775.3	0.532068353947329	1.23173832819577e-31	postive
GTF2I	AC234775.3	0.50310159169149	6.02911366380072e-28	postive
JMJD1C	AC234775.3	0.559350524673358	1.87885522932709e-35	postive
KANSL1	AC234775.3	0.505703217698119	2.90486664534237e-28	postive
KMT2A	AC234775.3	0.702318781173045	8.58700278015808e-63	postive
LRBA	AC234775.3	0.629707423937553	4.05849167602304e-47	postive
LYST	AC234775.3	0.534713470039728	5.43962190009115e-32	postive
MDM4	AC234775.3	0.554340217963348	1.00304575109267e-34	postive
MYSM1	AC234775.3	0.608428110597782	2.79359218654916e-43	postive
NF1	AC234775.3	0.580033359702445	1.36844166030073e-38	postive
PIK3CA	AC234775.3	0.505304401747521	3.25025195032775e-28	postive
PURA	AC234775.3	0.670617735826815	2.11544668496795e-55	postive
REV3L	AC234775.3	0.615311370916911	1.72481068505985e-44	postive
RNU4ATAC	AC234775.3	0.702551232861805	7.51669407663652e-63	postive
SETD2	AC234775.3	0.515278296959121	1.87160296503695e-29	postive
TBL1XR1	AC234775.3	0.517273090911479	1.04550648580052e-29	postive
TERC	AC234775.3	0.678272996338191	4.2240174169876e-57	postive
CCL24	LINC01705	0.502948936419133	6.29183183966685e-28	postive
CTSK	LINC01705	0.508372726291301	1.3642109318112e-28	postive
LAMC2	LINC01385	0.500720829745352	1.16972415368088e-27	postive
DNAH9	LINC01385	0.535504404014027	4.25425051603955e-32	postive
LAMC2	AC010754.1	0.705688055436705	1.23114235048654e-63	postive
LAMA3	AC010754.1	0.781549506602844	1.86937394152785e-86	postive
LAMB3	AC010754.1	0.531114442063183	1.6510435222679e-31	postive
RTL1	AC010754.1	0.723795639180701	2.2040596331303e-68	postive
RTTN	AC010754.1	0.565707018648744	2.153063662978e-36	postive
RUNX2	AL096865.1	0.632328476328461	1.30268748387684e-47	postive
FZD5	AC139792.1	0.628218914107631	7.70088015060202e-47	postive
AFF4	AC139792.1	0.753724905188128	4.02629729595947e-77	postive
AMACR	AC139792.1	0.545266683437602	1.93989547288617e-33	postive
BCKDHB	AC139792.1	0.530958115457131	1.73209625850318e-31	postive
BRAF	AC139792.1	0.778411055460327	2.46529232436373e-85	postive
CCDC65	AC139792.1	0.790790686524878	7.28556901477946e-90	postive
DBT	AC139792.1	0.512704521510516	3.9449664468967e-29	postive
LHCGR	AC139792.1	0.956192239927604	6.36613513610404e-222	postive
LRBA	AC139792.1	0.531620522480387	1.41352667352369e-31	postive
MASP2	AC139792.1	0.551372877506856	2.66911648927207e-34	postive
MDM4	AC139792.1	0.532677179829153	1.02116726274039e-31	postive
NODAL	AC139792.1	0.615068192924972	1.90536407182643e-44	postive
PAH	AC139792.1	0.591425017501532	2.04332551951357e-40	postive
PKHD1	AC139792.1	0.732069967547864	1.11085722030188e-70	postive
PURA	AC139792.1	0.678620144356079	3.52714831489326e-57	postive
REV3L	AC139792.1	0.621349362549151	1.41576396601073e-45	postive
RNU4ATAC	AC139792.1	0.828143435286018	1.24159568731067e-105	postive
RSPH9	AC139792.1	0.805597895183611	1.05651724847286e-95	postive
AGER	AC092119.2	0.51081312511395	6.79619497955198e-29	postive
CDK10	AC092119.2	0.535628758019014	4.09274230811552e-32	postive
DNASE1	AC092119.2	0.509009172472784	1.13813972567288e-28	postive
STX16	AC092119.2	0.518563227573667	7.15945129474978e-30	postive
TLK2	AC025048.2	0.512152023274965	4.62593323474615e-29	postive
RNU4ATAC	AC024451.4	0.508113492121817	1.46853441020888e-28	postive
CACNA1G	AL355385.1	0.505191414693373	3.35527487914856e-28	postive
MEP1A	AL353593.1	0.554676407130898	8.97212789102257e-35	postive
CFTR	AL353593.1	0.529350037738713	2.83168865081972e-31	postive
SLC9A3	AL353593.1	0.514784687117699	2.16039452442284e-29	postive
CD48	AL133346.1	0.578554159039318	2.33390219191035e-38	postive
EBI3	AL133346.1	0.733985943256248	3.17233681288708e-71	postive
SLAMF1	AL133346.1	0.924317725454989	1.82828950615565e-174	postive
BTK	AL133346.1	0.509439387918262	1.00672962386417e-28	postive
CD19	AL133346.1	0.517582062069349	9.55009661708505e-30	postive
CD79A	AL133346.1	0.533868730212555	7.06749271304711e-32	postive
CD79B	AL133346.1	0.78210025502524	1.18360296647785e-86	postive
DNAI1	AL133346.1	0.804570188112513	2.78740698604569e-95	postive
MS4A1	AL133346.1	0.829177300364759	4.01966845380372e-106	postive
NCF1	AL133346.1	0.615169040669687	1.82831923342534e-44	postive
NCKAP1L	AL133346.1	0.519431349254389	5.54406728698995e-30	postive
TNFRSF13B	AL133346.1	0.546254454598047	1.41132801692362e-33	postive
TNFRSF13C	AL133346.1	0.666708609089279	1.49227242848762e-54	postive
WAS	AL133346.1	0.641434637536081	2.30528552428803e-49	postive
AGER	AL139123.1	0.535050708044954	4.89879220625059e-32	postive
CDK10	AL139123.1	0.506456295811722	2.34865869514473e-28	postive
TLR1	AL606534.1	0.529900687144599	2.393729310073e-31	postive
CD28	AL606534.1	0.526185190500927	7.39366119851429e-31	postive
ATM	AL606534.1	0.698488230575451	7.56027652622323e-62	postive
CARD8	AL606534.1	0.533238166585977	8.58868487223548e-32	postive
CCDC39	AL606534.1	0.505008643987303	3.53230628190961e-28	postive
CCDC65	AL606534.1	0.516552778929374	1.29073151629014e-29	postive
DNAH1	AL606534.1	0.618698344278138	4.27173190598649e-45	postive
IL6ST	AL606534.1	0.627725730987027	9.51425066534608e-47	postive
JMJD1C	AL606534.1	0.565028209967895	2.71957420698572e-36	postive
KMT2A	AL606534.1	0.537828006496925	2.05868733255463e-32	postive
LACC1	AL606534.1	0.536987308460474	2.67871624044372e-32	postive
LYST	AL606534.1	0.654581484040178	5.31904217306977e-52	postive
MDM4	AL606534.1	0.615141638125734	1.84894307848914e-44	postive
MYSM1	AL606534.1	0.518378155185754	7.55984957114891e-30	postive
NABP1	AL606534.1	0.653965604095586	7.11710649633775e-52	postive
NEK10	AL606534.1	0.562434567270167	6.60625621313867e-36	postive
REV3L	AL606534.1	0.53594011106137	3.714487202329e-32	postive
TERC	AL606534.1	0.511433484648857	5.68787268307943e-29	postive
ZEB1	AL606534.1	0.55263982297982	1.75957786412968e-34	postive
ZEB2	AL606534.1	0.605590716689504	8.63262750988622e-43	postive
AFF4	LAMC1-AS1	0.56994382895521	4.94945580101759e-37	postive
ATM	LAMC1-AS1	0.685563935282597	9.08211420357334e-59	postive
CARD8	LAMC1-AS1	0.522204225467474	2.43764308934472e-30	postive
CCDC39	LAMC1-AS1	0.623751041924561	5.15825591337153e-46	postive
CCDC65	LAMC1-AS1	0.671911324626395	1.10096459341629e-55	postive
CSPP1	LAMC1-AS1	0.508274838253736	1.40271382528442e-28	postive
DNAH1	LAMC1-AS1	0.566399959349092	1.69534742100628e-36	postive
EPG5	LAMC1-AS1	0.505962568764361	2.69999474733121e-28	postive
IL6ST	LAMC1-AS1	0.562890008187062	5.65608300551842e-36	postive
JMJD1C	LAMC1-AS1	0.5130126584161	3.60926680725814e-29	postive
KMT2A	LAMC1-AS1	0.505451584158858	3.11830308037191e-28	postive
LACC1	LAMC1-AS1	0.500625274442061	1.2011267376823e-27	postive
LYST	LAMC1-AS1	0.581332047858043	8.54450885978163e-39	postive
MASP2	LAMC1-AS1	0.518630984004118	7.0181676508331e-30	postive
MDM4	LAMC1-AS1	0.716516227020597	1.9783059232286e-66	postive
MYSM1	LAMC1-AS1	0.579535687089837	1.63819510289772e-38	postive
NABP1	LAMC1-AS1	0.666290552306441	1.83578702489238e-54	postive
PTCH1	LAMC1-AS1	0.51155092958454	5.49913957648549e-29	postive
PURA	LAMC1-AS1	0.522154939763244	2.47366958203035e-30	postive
REV3L	LAMC1-AS1	0.558276569464203	2.69685107661122e-35	postive
RNU4ATAC	LAMC1-AS1	0.622145531178501	1.01403282262852e-45	postive
ZEB1	LAMC1-AS1	0.500765674990463	1.15526760999085e-27	postive
ZEB2	LAMC1-AS1	0.541266157267815	6.96043409678381e-33	postive
ACTC1	AP001107.5	0.544248751823935	2.68948103410537e-33	postive
ACTG2	AP001107.5	0.570029984514816	4.80261223582505e-37	postive
APC2	AP001107.5	0.609352804925842	1.92934905482542e-43	postive
CACNA1C	AP001107.5	0.537915969627247	2.00266674378836e-32	postive
EPM2A	AP001107.5	0.637977645107202	1.08352591735106e-48	postive
FOXD3	AP001107.5	0.564867337317643	2.8741409478774e-36	postive
MEIS2	AP001107.5	0.706424522027476	8.02284755015172e-64	postive
ADORA2A	AL122125.1	0.547249268840811	1.02336012237834e-33	postive
ABCA3	AL162413.1	0.620687193100184	1.86731893348773e-45	postive
AIRE	AL162413.1	0.706602484515344	7.23270794922384e-64	postive
CASR	AL162413.1	0.663454428795144	7.41957267644413e-54	postive
ACVR2A	AC008124.1	0.533225512252931	8.62231438823211e-32	postive
BCOR	AC008124.1	0.515791688214639	1.6117171709714e-29	postive
CCDC39	AC008124.1	0.517040930119727	1.11903719466745e-29	postive
KANSL1	AC008124.1	0.516537158294009	1.29663565382068e-29	postive
MYSM1	AC008124.1	0.507630323775534	1.68445130226186e-28	postive
DNAH1	AC004253.1	0.506779723672042	2.14341479529352e-28	postive
MDM4	AC004253.1	0.625020932738189	3.01373360773907e-46	postive
MYSM1	AC004253.1	0.566281008000972	1.76642132793412e-36	postive
CCDC39	SNHG20	0.510869203402115	6.68779971513273e-29	postive
APC2	LINC02696	0.547740177241572	8.72908110822716e-34	postive
FOXD3	LINC02696	0.521111175098453	3.3731325665834e-30	postive
FOXE3	LINC02696	0.564007451875311	3.86017337816482e-36	postive
MEIS2	LINC02696	0.524102747276031	1.38273032301815e-30	postive
FZD5	AL049828.1	0.539364739415726	1.26987166556635e-32	postive
ADORA2A	AL049828.1	0.521495786418656	3.00923305516004e-30	postive
AFF4	AL049828.1	0.705450758792537	1.41289476433537e-63	postive
ALMS1	AL049828.1	0.528330008863728	3.86245986534249e-31	postive
BPTF	AL049828.1	0.501516966827879	9.37741657240458e-28	postive
BRAF	AL049828.1	0.750505402182102	4.02098493184155e-76	postive
CCDC39	AL049828.1	0.500094147756805	1.39146843238819e-27	postive
CCDC65	AL049828.1	0.79300684206178	1.04507896113263e-90	postive
EPG5	AL049828.1	0.522060507964928	2.54417369424029e-30	postive
KMT2A	AL049828.1	0.600044256992461	7.58315184395396e-42	postive
LHCGR	AL049828.1	0.796285877624978	5.6526709666671e-92	postive
LRBA	AL049828.1	0.577269439069069	3.70253503687391e-38	postive
MDM4	AL049828.1	0.561607294334158	8.75362081062389e-36	postive
NODAL	AL049828.1	0.599405170654838	9.71418502862281e-42	postive
PKHD1	AL049828.1	0.593105113892437	1.08361940788514e-40	postive
PURA	AL049828.1	0.697481246120838	1.33166889203888e-61	postive
REV3L	AL049828.1	0.664060225559413	5.51285645528274e-54	postive
RNU4ATAC	AL049828.1	0.870344264783224	8.03781991222146e-129	postive
RSPH9	AL049828.1	0.686880278327022	4.48626567178221e-59	postive
TBL1XR1	AL049828.1	0.521510298261723	2.99629082099483e-30	postive
TERC	AL049828.1	0.550961862375987	3.05426976755143e-34	postive
ADORA2A	AC093799.1	0.764156147557735	1.80962079924878e-80	postive
CCDC65	AC093799.1	0.512529471134235	4.14923463160089e-29	postive
CDC73	AC093799.1	0.516635304471444	1.25997767872001e-29	postive
KMT2A	AC093799.1	0.627195323560964	1.19386752931654e-46	postive
PURA	AC093799.1	0.508846123677833	1.19225624407704e-28	postive
RNU4ATAC	AC093799.1	0.620290555759416	2.20341811931327e-45	postive
TERC	AC093799.1	0.579419601712373	1.70833429982917e-38	postive
AGER	LINC01089	0.583649250454863	3.66816424460261e-39	postive
CDK10	LINC01089	0.55861090905312	2.41019870284479e-35	postive
KCNMB2	AC024940.6	0.518565852109873	7.15392670199511e-30	postive
AFF4	AC024940.6	0.611960829658885	6.74776655176248e-44	postive
BRAF	AC024940.6	0.677718892527236	5.62969369405516e-57	postive
CCDC65	AC024940.6	0.684952674218819	1.25854968165071e-58	postive
LHCGR	AC024940.6	0.736768141331557	5.04148689509207e-72	postive
LRBA	AC024940.6	0.511035435837396	6.37642520715729e-29	postive
NODAL	AC024940.6	0.540294020239121	9.46996658286704e-33	postive
PKHD1	AC024940.6	0.536542135593848	3.07851316800921e-32	postive
PURA	AC024940.6	0.607695186831456	3.74284847817043e-43	postive
REV3L	AC024940.6	0.516355819745531	1.36716155583619e-29	postive
RNU4ATAC	AC024940.6	0.715456969294066	3.76160111359157e-66	postive
RSPH9	AC024940.6	0.655699477129284	3.12965912554556e-52	postive
FZD5	AC027243.3	0.501864081024275	8.51428813407508e-28	postive
AFF4	AC027243.3	0.604787934835375	1.18544240872948e-42	postive
BRAF	AC027243.3	0.650172082664708	4.21522565431533e-51	postive
CCDC39	AC027243.3	0.562011233706185	7.63039899414625e-36	postive
CCDC65	AC027243.3	0.704005739077387	3.25825765162442e-63	postive
CSPP1	AC027243.3	0.513055487487724	3.56489986534501e-29	postive
LHCGR	AC027243.3	0.702433552262433	8.0408708722958e-63	postive
MASP2	AC027243.3	0.536512019925873	3.10759749153576e-32	postive
MDM4	AC027243.3	0.550195136309139	3.92549006306976e-34	postive
PKHD1	AC027243.3	0.546318745089093	1.38235744327446e-33	postive
PURA	AC027243.3	0.571749998172318	2.62749131667929e-37	postive
REV3L	AC027243.3	0.521950001317945	2.62920594277822e-30	postive
RNU4ATAC	AC027243.3	0.631517611603362	1.85364500423482e-47	postive
RSPH9	AC027243.3	0.64562793573521	3.43370384212754e-50	postive
GP1BA	AL109955.1	0.558948049323442	2.1517108766113e-35	postive
LTA	AL109955.1	0.523507866770887	1.65218519058283e-30	postive
CD40LG	AL109955.1	0.503961463148068	4.73957886386219e-28	postive
CCL19	AL109955.1	0.523519846386278	1.64627789802013e-30	postive
CXCR4	AL109955.1	0.546221488572939	1.4264153711521e-33	postive
ABCB4	AL109955.1	0.569238648626314	6.33098958486124e-37	postive
ACTC1	AL109955.1	0.577621744911202	3.26307869105561e-38	postive
ACTG2	AL109955.1	0.532314844640296	1.14175738422538e-31	postive
ANKRD55	AL109955.1	0.53499233833228	4.98843574842213e-32	postive
BTK	AL109955.1	0.503061830475535	6.09647941157222e-28	postive
CACNA1C	AL109955.1	0.523716978515517	1.55201620910612e-30	postive
IKZF1	AL109955.1	0.511546027400916	5.50689207924915e-29	postive
PTPRC	AL109955.1	0.507181938325944	1.91275401427974e-28	postive
RHOH	AL109955.1	0.52254630274108	2.20149768892951e-30	postive
FZD5	AC007681.1	0.542058941118845	5.41091287082793e-33	postive
AFF4	AC007681.1	0.702478689010876	7.83566413367029e-63	postive
ALMS1	AC007681.1	0.512063489375277	4.7453623924776e-29	postive
AMACR	AC007681.1	0.589222868507466	4.66612899257687e-40	postive
BRAF	AC007681.1	0.662654390539627	1.09719151797241e-53	postive
CCDC39	AC007681.1	0.539132730202933	1.36618115044299e-32	postive
CCDC65	AC007681.1	0.701780426888708	1.16821829204101e-62	postive
LHCGR	AC007681.1	0.7405149840337	4.07929215079215e-73	postive
MASP2	AC007681.1	0.542956312352802	4.06561012982855e-33	postive
MDM4	AC007681.1	0.563460428768815	4.65482231112107e-36	postive
PAH	AC007681.1	0.589447154497268	4.29098992576106e-40	postive
PKHD1	AC007681.1	0.666232345901393	1.88946086779707e-54	postive
PURA	AC007681.1	0.580857857644873	1.01502509846882e-38	postive
REV3L	AC007681.1	0.575776167941637	6.31450991768389e-38	postive
RNU4ATAC	AC007681.1	0.666418982752644	1.72264994464711e-54	postive
RSPH9	AC007681.1	0.645167840982366	4.23772109173303e-50	postive
FZD5	AC012414.4	0.554970406178309	8.13771012611194e-35	postive
AFF4	AC012414.4	0.701277933194376	1.55607552341786e-62	postive
AMACR	AC012414.4	0.510621764050337	7.17932075082441e-29	postive
BRAF	AC012414.4	0.629976384725749	3.61359221049351e-47	postive
CCDC39	AC012414.4	0.516161180933288	1.44708294736587e-29	postive
CCDC65	AC012414.4	0.705144504101347	1.68733492215221e-63	postive
LHCGR	AC012414.4	0.810709284951534	7.76772315541744e-98	postive
MASP2	AC012414.4	0.533451049804166	8.04200346816297e-32	postive
MDM4	AC012414.4	0.5523429284158	1.94036575202674e-34	postive
PAH	AC012414.4	0.537063593908776	2.61556194334288e-32	postive
PKHD1	AC012414.4	0.615873023030456	1.37005073701746e-44	postive
PURA	AC012414.4	0.601401493089834	4.47327909569936e-42	postive
REV3L	AC012414.4	0.567272517722622	1.25373525212716e-36	postive
RNU4ATAC	AC012414.4	0.699626534858068	3.97537572040502e-62	postive
RSPH9	AC012414.4	0.682318861679899	5.08618144844491e-58	postive
FZD5	AC006270.1	0.604242596291584	1.46968424788785e-42	postive
AFF4	AC006270.1	0.738931624723349	1.1866724414349e-72	postive
AMACR	AC006270.1	0.514497527291976	2.34823106453409e-29	postive
BCKDHB	AC006270.1	0.511527547281842	5.53621450488397e-29	postive
BRAF	AC006270.1	0.783003416197989	5.57762860329848e-87	postive
CCDC65	AC006270.1	0.7872815771936	1.5033560236838e-88	postive
KMT2A	AC006270.1	0.513442769205532	3.18742245837255e-29	postive
LHCGR	AC006270.1	0.917845068221903	2.02012112338261e-167	postive
LRBA	AC006270.1	0.562412240734434	6.65669630325773e-36	postive
MASP2	AC006270.1	0.508606187161917	1.2765481304371e-28	postive
MDM4	AC006270.1	0.518144000138414	8.09829472897232e-30	postive
NODAL	AC006270.1	0.619715630242826	2.79963982576122e-45	postive
PAH	AC006270.1	0.561611883497784	8.73998349288025e-36	postive
PKHD1	AC006270.1	0.689559332046335	1.05543225563745e-59	postive
PURA	AC006270.1	0.699433057486324	4.43526923846828e-62	postive
REV3L	AC006270.1	0.627345476034788	1.11961350155568e-46	postive
RNU4ATAC	AC006270.1	0.8538089469871	7.20354628571088e-119	postive
RSPH9	AC006270.1	0.768733592013764	5.41220992023981e-82	postive
CCDC65	AP003086.1	0.524101236286035	1.38335637425882e-30	postive
RNU4ATAC	AP003086.1	0.517050695309684	1.11584377849427e-29	postive
NAMPT	LINC00536	0.55376661153293	1.21287831017576e-34	postive
AOAH	LINC00536	0.507901498950809	1.55967620461043e-28	postive
KYNU	LINC00536	0.570213994222972	4.50327756781781e-37	postive
SPTA1	LINC00536	0.534479655422401	5.84885381978982e-32	postive
APC2	AC090116.1	0.554408293442527	9.80662273280235e-35	postive
APC2	AC005330.1	0.592034477858377	1.62405191045859e-40	postive
FOXD3	AC005330.1	0.599639873384527	8.87022410093932e-42	postive
FOXE3	AC005330.1	0.51382649202065	2.85244415316292e-29	postive
MEIS2	AC005330.1	0.52147053998796	3.03188068620799e-30	postive
NKX2-5	AC005330.1	0.509305745049586	1.04585817967967e-28	postive
KCNMB2	LINC01894	0.535006834149623	4.96602292186759e-32	postive
IL4	LINC01894	0.5170221162628	1.12521520469529e-29	postive
ARMC4	LINC01894	0.690912946386403	5.04996882879661e-60	postive
ATOH7	LINC01894	0.616996771587084	8.63061683854486e-45	postive
DNAAF3	LINC01894	0.648802047783848	7.96353648263503e-51	postive
GFI1	LINC01894	0.654987443653983	4.38842009262071e-52	postive
PAX6	LINC01894	0.525460004898832	9.19922575383e-31	postive
SETBP1	LINC01894	0.52591047707408	8.03217493889801e-31	postive
COL2A1	LMO7DN-IT1	0.92035682012545	4.39916621195513e-170	postive
SPTB	LMO7DN-IT1	0.551944832450893	2.21192478507218e-34	postive
ADORA2A	AC026771.1	0.645220095396376	4.13773967447322e-50	postive
AFF4	AC026771.1	0.598976386957711	1.14665869072362e-41	postive
ALMS1	AC026771.1	0.530744093955862	1.84947949105897e-31	postive
ATM	AC026771.1	0.527586983727686	4.8393040993582e-31	postive
BPTF	AC026771.1	0.546678309908968	1.23085414094344e-33	postive
BRAF	AC026771.1	0.653784011977457	7.75419456968109e-52	postive
CCDC39	AC026771.1	0.537052424723335	2.62471566375203e-32	postive
CCDC65	AC026771.1	0.730283491032271	3.53940941983755e-70	postive
CDC73	AC026771.1	0.529986766688941	2.33161012004601e-31	postive
EPG5	AC026771.1	0.533140882613055	8.850594659614e-32	postive
JMJD1C	AC026771.1	0.538796360807647	1.51877626467529e-32	postive
KANSL1	AC026771.1	0.504371712614653	4.22445919665719e-28	postive
KMT2A	AC026771.1	0.722511444557823	4.92390305790365e-68	postive
LRBA	AC026771.1	0.597084819124331	2.37624220695912e-41	postive
LYST	AC026771.1	0.547250776884538	1.02286075436359e-33	postive
MDM4	AC026771.1	0.611357913484807	8.61017959086234e-44	postive
MYSM1	AC026771.1	0.58025731075422	1.26188586256499e-38	postive
NF1	AC026771.1	0.566012745888676	1.93772014557197e-36	postive
PURA	AC026771.1	0.685462615598748	9.58728962889733e-59	postive
REV3L	AC026771.1	0.646785630734962	2.01910959350007e-50	postive
RNU4ATAC	AC026771.1	0.753514329192497	4.68540031656871e-77	postive
TERC	AC026771.1	0.619088555381313	3.6332540783874e-45	postive
LAMA5	AL354836.1	0.613261511899317	3.98130588785996e-44	postive
AGER	AL354836.1	0.593676124581321	8.72746170195409e-41	postive
CDK10	AL354836.1	0.57851813644949	2.36436361017116e-38	postive
ITGA5	AC007671.1	0.54183247752571	5.81488580885792e-33	postive
PDE4B	AC007671.1	0.556703458081909	4.56821739997927e-35	postive
CACNA1C	AC007671.1	0.527018941601594	5.74749798270793e-31	postive
FBLN5	AC007671.1	0.512988245607384	3.6347999936729e-29	postive
FLNA	AC007671.1	0.520816684963119	3.68087754045467e-30	postive
MS4A2	AC007671.1	0.53790480257295	2.00969419117818e-32	postive
AFF4	AL929236.1	0.537636701612391	2.1859308109583e-32	postive
CCDC65	AL929236.1	0.57711381965157	3.91485548561129e-38	postive
LHCGR	AL929236.1	0.521878907789559	2.6853900308366e-30	postive
PURA	AL929236.1	0.534331348011552	6.12406262324824e-32	postive
RNU4ATAC	AL929236.1	0.557680515266491	3.29402636785223e-35	postive
ADORA2A	PRR26	0.704406329129648	2.5858861194364e-63	postive
AFF4	PRR26	0.613907734396126	3.06046249866946e-44	postive
ALMS1	PRR26	0.514592897623606	2.28412292561014e-29	postive
ATM	PRR26	0.526719440383106	6.29224487025594e-31	postive
BPTF	PRR26	0.503298769284965	5.70576079520132e-28	postive
BRAF	PRR26	0.637049480226241	1.63618856646091e-48	postive
CCDC65	PRR26	0.714828950468613	5.49836001286306e-66	postive
CDC73	PRR26	0.525269103963136	9.74300629396121e-31	postive
DNAH1	PRR26	0.509067624076492	1.11933664151048e-28	postive
EPG5	PRR26	0.524651837092876	1.17282263006443e-30	postive
JMJD1C	PRR26	0.508849031876167	1.1912690795994e-28	postive
KMT2A	PRR26	0.717042851723331	1.43571642487509e-66	postive
LHCGR	PRR26	0.545007218891811	2.10858594188537e-33	postive
LRBA	PRR26	0.600568680582655	6.18599665955372e-42	postive
LYST	PRR26	0.52200029259917	2.59016507949894e-30	postive
MDM4	PRR26	0.561242003762514	9.90949341240854e-36	postive
NF1	PRR26	0.525187082055404	9.98629755338837e-31	postive
NODAL	PRR26	0.520828758381771	3.66773160646625e-30	postive
PURA	PRR26	0.695282411673197	4.54680177469687e-61	postive
REV3L	PRR26	0.646687093565005	2.11264562840832e-50	postive
RNU4ATAC	PRR26	0.828589430347132	7.64001857741883e-106	postive
TERC	PRR26	0.657521635799271	1.31212303663853e-52	postive
RNASEH2A	ATP2A1-AS1	0.532818351034158	9.77673141299572e-32	postive
ITGA5	MRGPRF-AS1	0.537036170996872	2.63809307230713e-32	postive
AOC3	MRGPRF-AS1	0.52220751180188	2.43525940610989e-30	postive
AOX1	MRGPRF-AS1	0.576640183355228	4.63810397978691e-38	postive
ACTC1	MRGPRF-AS1	0.685165740123177	1.12337226545056e-58	postive
ACTG2	MRGPRF-AS1	0.705420330599231	1.43804923146902e-63	postive
CACNA1C	MRGPRF-AS1	0.691632647576078	3.40684701970274e-60	postive
ELANE	MRGPRF-AS1	0.525960673954947	7.91156406966021e-31	postive
ELN	MRGPRF-AS1	0.53409245782569	6.59453580079115e-32	postive
FBLN5	MRGPRF-AS1	0.580307361451377	1.23921921722153e-38	postive
FLNA	MRGPRF-AS1	0.556907724981744	4.26672298300021e-35	postive
GATA6	MRGPRF-AS1	0.54963338952735	4.71590568848471e-34	postive
LRRC32	MRGPRF-AS1	0.525683230934047	8.60134048386913e-31	postive
TBX4	MRGPRF-AS1	0.548191457199994	7.54019859471975e-34	postive
BPTF	AC125257.1	0.528633819870568	3.52173554172451e-31	postive
CHD7	AC125257.1	0.503575842754983	5.28015820029363e-28	postive
KANSL1	AC125257.1	0.569238665220232	6.33095295402881e-37	postive
PTCD3	AC125257.1	0.550328986656207	3.75740457531839e-34	postive
SMARCAD1	AC125257.1	0.53583708017734	3.83566179802589e-32	postive
WDR19	AC125257.1	0.52457578483356	1.19989712874545e-30	postive
IRF7	LINC02574	0.537322135334605	2.4122826357995e-32	postive
MED25	PTOV1-AS1	0.6461683167532	2.68069930763031e-50	postive
DLX4	LINC02367	0.623119389228048	6.73282026141408e-46	postive
DNAH9	LINC02367	0.817945623678521	5.70270084129194e-101	postive
MSX1	LINC02367	0.505027408919011	3.51371347445581e-28	postive
TCF4	LINC02367	0.506779441914715	2.14358564287143e-28	postive
AFF4	AC106820.5	0.512926873281396	3.69978026207356e-29	postive
ALMS1	AC106820.5	0.540799281316095	8.07061948061674e-33	postive
BPTF	AC106820.5	0.527093944828438	5.61854935997945e-31	postive
CCDC65	AC106820.5	0.522405980296803	2.2954970394683e-30	postive
CHD7	AC106820.5	0.51662627774719	1.26330595882111e-29	postive
MASP2	AC106820.5	0.561433930115094	9.28451844986292e-36	postive
NSD1	AC106820.5	0.529630231165539	2.59975123889975e-31	postive
REV3L	AC106820.5	0.505894167323859	2.75259825420562e-28	postive
RTEL1	AC106820.5	0.512973679046545	3.65012003025948e-29	postive
TBC1D24	AC106820.5	0.525798394208156	8.30808505988486e-31	postive
ADORA1	LINC02600	0.517774713919045	9.025493441762e-30	postive
DLK1	LINC02600	0.53479465127699	5.30426658209521e-32	postive
FGF8	LINC02600	0.505269704502959	3.28215302476627e-28	postive
MSX1	LINC02600	0.558193530339455	2.77312702089705e-35	postive
TMC6	TNRC6C-AS1	0.623401244176842	5.97867448176203e-46	postive
FZD5	AC018616.1	0.655932335205289	2.80155134924083e-52	postive
GPC3	AC018616.1	0.575392319858548	7.24006955260048e-38	postive
AFF4	AC018616.1	0.730180044650351	3.78398466705221e-70	postive
AMACR	AC018616.1	0.649956555344308	4.65992930064374e-51	postive
BCKDHB	AC018616.1	0.559602550497743	1.72574144439001e-35	postive
BRAF	AC018616.1	0.708666931155375	2.16010502943355e-64	postive
CCDC65	AC018616.1	0.667356197321999	1.08189562451602e-54	postive
DBT	AC018616.1	0.543267695645377	3.68095717697547e-33	postive
LHCGR	AC018616.1	0.912942222611882	1.83872810230746e-162	postive
NODAL	AC018616.1	0.568422092826824	8.41299020841767e-37	postive
PAH	AC018616.1	0.632891391483577	1.01912511647289e-47	postive
PKHD1	AC018616.1	0.756811343097583	4.28706566808277e-78	postive
PURA	AC018616.1	0.58976123138691	3.81538495191735e-40	postive
RNU4ATAC	AC018616.1	0.694011365010444	9.20009851907035e-61	postive
RSPH9	AC018616.1	0.771453251753842	6.47119549819654e-83	postive
ADORA2A	AP002907.1	0.672659644478321	7.53426281160189e-56	postive
AFF4	AP002907.1	0.511117212470928	6.2285500613812e-29	postive
ATM	AP002907.1	0.54571699410692	1.67824125659812e-33	postive
BPTF	AP002907.1	0.501106286119846	1.05107959474757e-27	postive
BRAF	AP002907.1	0.537854623597999	2.04157422229513e-32	postive
CCDC39	AP002907.1	0.522207384070155	2.43535201093951e-30	postive
CCDC65	AP002907.1	0.661050528996058	2.39507821807911e-53	postive
DNAH1	AP002907.1	0.538936172213709	1.45340375770666e-32	postive
JMJD1C	AP002907.1	0.512701023386508	3.94894941427148e-29	postive
KMT2A	AP002907.1	0.681215621091415	9.08976137015547e-58	postive
LRBA	AP002907.1	0.516871658017075	1.17585050064478e-29	postive
LYST	AP002907.1	0.546085554085041	1.4903319045787e-33	postive
MDM4	AP002907.1	0.600658166908191	5.97450831799367e-42	postive
MYSM1	AP002907.1	0.601508358386532	4.29072720548995e-42	postive
NF1	AP002907.1	0.529550610789581	2.66367740285417e-31	postive
PURA	AP002907.1	0.606191425480022	6.80486892939385e-43	postive
REV3L	AP002907.1	0.568484473277048	8.23245585405156e-37	postive
RNU4ATAC	AP002907.1	0.706260541391162	8.82650065129069e-64	postive
TERC	AP002907.1	0.619796088669726	2.70744747009128e-45	postive
ADORA2A	AL158163.2	0.545677097947647	1.69993808932679e-33	postive
AFF4	AL158163.2	0.503369310393332	5.59429257007737e-28	postive
BRAF	AL158163.2	0.527789383752717	4.5512823232024e-31	postive
CCDC39	AL158163.2	0.509319508208411	1.04176008908379e-28	postive
CCDC65	AL158163.2	0.623029995659316	6.99115703489075e-46	postive
DNAH1	AL158163.2	0.509020314239095	1.13453164801246e-28	postive
KMT2A	AL158163.2	0.560917851989617	1.10609693836044e-35	postive
MDM4	AL158163.2	0.599541134784826	9.21603679504087e-42	postive
MYSM1	AL158163.2	0.524400166883666	1.26480112675606e-30	postive
PURA	AL158163.2	0.571152664176766	3.24102497530074e-37	postive
REV3L	AL158163.2	0.530908825483482	1.75845921401883e-31	postive
RNU4ATAC	AL158163.2	0.652546342256588	1.38874837112435e-51	postive
TERC	AL158163.2	0.515751612071436	1.63065071335203e-29	postive
AFF4	LINC00894	0.544616923397001	2.39003769233273e-33	postive
BRAF	LINC00894	0.60808001913073	3.21025620292643e-43	postive
CCDC39	LINC00894	0.630523187859545	2.85279054038659e-47	postive
CCDC65	LINC00894	0.687502967498343	3.20938583888604e-59	postive
DNAH1	LINC00894	0.508634385146174	1.2663442952169e-28	postive
KMT2A	LINC00894	0.519915592257371	4.80556588786776e-30	postive
LHCGR	LINC00894	0.562105463328579	7.38963087758717e-36	postive
MASP2	LINC00894	0.531829188585342	1.32573938796436e-31	postive
MDM4	LINC00894	0.660590804344448	2.99305636029171e-53	postive
MYSM1	LINC00894	0.602044279673184	3.48082738364764e-42	postive
PURA	LINC00894	0.585717307178197	1.71474830125709e-39	postive
RNU4ATAC	LINC00894	0.632504365496495	1.20656731301405e-47	postive
RSPH9	LINC00894	0.535333485174223	4.48656953126021e-32	postive
BEST1	AL133371.2	0.594627688415162	6.07914246598782e-41	postive
C3AR1	AL133371.2	0.639100430692031	6.56885585947318e-49	postive
C5AR1	AL133371.2	0.552807314310415	1.66505135265545e-34	postive
CD14	AL133371.2	0.652954635974395	1.14621006361484e-51	postive
CMKLR1	AL133371.2	0.710424746052066	7.65530129123125e-65	postive
CSF1	AL133371.2	0.657223908137703	1.51299880161904e-52	postive
CYBB	AL133371.2	0.835636078916543	2.93719509565113e-109	postive
EMP3	AL133371.2	0.517672766685545	9.29944992324705e-30	postive
FPR1	AL133371.2	0.535318771215701	4.50714635337434e-32	postive
GPR183	AL133371.2	0.550095429582093	4.05551540346435e-34	postive
IL10RA	AL133371.2	0.800648605537372	1.07186325648493e-93	postive
KCNA3	AL133371.2	0.508552957960615	1.29603184903157e-28	postive
LCP2	AL133371.2	0.670938785558466	1.79946587161876e-55	postive
MSR1	AL133371.2	0.62632831882308	1.72857467756748e-46	postive
NLRP3	AL133371.2	0.580737885324668	1.06017979568093e-38	postive
P2RX7	AL133371.2	0.592142576554192	1.55914855516096e-40	postive
PIK3R5	AL133371.2	0.795595148974365	1.0496674644907e-91	postive
RGS1	AL133371.2	0.504443958654287	4.13965837429381e-28	postive
SCN1B	AL133371.2	0.534030355574355	6.72258645315887e-32	postive
STAB1	AL133371.2	0.687918157726952	2.5658289672316e-59	postive
TACR1	AL133371.2	0.604427244514353	1.36659129745824e-42	postive
TLR1	AL133371.2	0.729827823431421	4.7495542142919e-70	postive
TNFRSF1B	AL133371.2	0.600978135009706	5.27526941930781e-42	postive
CD28	AL133371.2	0.758507937683624	1.23372602594275e-78	postive
CD40LG	AL133371.2	0.532913565890582	9.49377943260825e-32	postive
CD80	AL133371.2	0.510831481689001	6.76052322325736e-29	postive
CD86	AL133371.2	0.608094320889343	3.19198260260875e-43	postive
IL2RA	AL133371.2	0.661759298704852	1.69727544271425e-53	postive
AIF1	AL133371.2	0.661934657283453	1.55841986974585e-53	postive
ALOX5AP	AL133371.2	0.511381196937971	5.77394510417718e-29	postive
AOAH	AL133371.2	0.735454024223225	1.20538721707845e-71	postive
BDKRB2	AL133371.2	0.557715903122519	3.25517595569114e-35	postive
CCR1	AL133371.2	0.632408658556523	1.2579624061879e-47	postive
CXCL12	AL133371.2	0.664159447874744	5.25071998191675e-54	postive
LY86	AL133371.2	0.602423763755125	3.0008830828977e-42	postive
ANKRD55	AL133371.2	0.641695839913619	2.04922542285723e-49	postive
ATM	AL133371.2	0.607147182064467	4.6555740661318e-43	postive
BTK	AL133371.2	0.630164889529762	3.33095035022296e-47	postive
C1QA	AL133371.2	0.608754363867454	2.45192006275176e-43	postive
C1QB	AL133371.2	0.629037064214798	5.41788793464854e-47	postive
C1QC	AL133371.2	0.651384689536461	2.39380513468952e-51	postive
CARD8	AL133371.2	0.520124893302333	4.51730640352386e-30	postive
CD3G	AL133371.2	0.524217954642062	1.33581227425225e-30	postive
F13A1	AL133371.2	0.714645641361162	6.14142740900609e-66	postive
FCGR2A	AL133371.2	0.632464216715713	1.22786885712349e-47	postive
FCGR3A	AL133371.2	0.573195573390789	1.57834851684852e-37	postive
FERMT3	AL133371.2	0.581512967604665	8.00055307276277e-39	postive
FLI1	AL133371.2	0.658264791337898	9.18858849953657e-53	postive
HAVCR2	AL133371.2	0.602775249975667	2.61512496370642e-42	postive
IKZF1	AL133371.2	0.582349676413492	5.89891178355127e-39	postive
IL12RB1	AL133371.2	0.502423063180298	7.28646271231004e-28	postive
IL6ST	AL133371.2	0.714954707883765	5.09631766700568e-66	postive
ITGB2	AL133371.2	0.674283102460767	3.29600729053045e-56	postive
ITK	AL133371.2	0.540693325023307	8.34601042606883e-33	postive
JAK3	AL133371.2	0.605193281079058	1.01014108019346e-42	postive
LACC1	AL133371.2	0.597767381302542	1.82785349239607e-41	postive
LYST	AL133371.2	0.517109583487207	1.09677625476262e-29	postive
MTTP	AL133371.2	0.605846577679279	7.80119684458529e-43	postive
NABP1	AL133371.2	0.606528210367237	5.95381994455324e-43	postive
NCF4	AL133371.2	0.632893246502197	1.01830015813601e-47	postive
NCKAP1L	AL133371.2	0.687071390267652	4.04836177239946e-59	postive
NLRC4	AL133371.2	0.733990012540442	3.16386747727544e-71	postive
PLXND1	AL133371.2	0.505822856619376	2.80851755624814e-28	postive
PSTPIP1	AL133371.2	0.59387338704763	8.09794407435564e-41	postive
PTPRC	AL133371.2	0.654396487761985	5.80568203814397e-52	postive
SH2D1A	AL133371.2	0.500338709776425	1.30038230821247e-27	postive
SLC7A7	AL133371.2	0.541858193102988	5.76755194180848e-33	postive
SPTA1	AL133371.2	0.539705470429803	1.14048360197919e-32	postive
TEK	AL133371.2	0.551256263158045	2.7732234233602e-34	postive
TLR4	AL133371.2	0.591696434186937	1.84478875799215e-40	postive
WAS	AL133371.2	0.550797023041359	3.2237568966496e-34	postive
WIPF1	AL133371.2	0.673466215420505	4.99967634964545e-56	postive
ZEB1	AL133371.2	0.627653636616357	9.81262600402513e-47	postive
ZEB2	AL133371.2	0.785530177982147	6.66644026992055e-88	postive
ADORA2A	GAS8-AS1	0.64077246873512	3.10551457251193e-49	postive
ATM	GAS8-AS1	0.529104475958504	3.05171196194924e-31	postive
BPTF	GAS8-AS1	0.519086190176807	6.13790203078927e-30	postive
CCDC39	GAS8-AS1	0.556269723435224	5.28009545772991e-35	postive
CCDC65	GAS8-AS1	0.594100327916653	7.42920248079845e-41	postive
DNAH1	GAS8-AS1	0.603335676052878	2.09923056799985e-42	postive
KANSL1	GAS8-AS1	0.516599591296381	1.27319654674363e-29	postive
KMT2A	GAS8-AS1	0.670500663863286	2.24388264073916e-55	postive
LYST	GAS8-AS1	0.534308626436483	6.16734292614262e-32	postive
MDM4	GAS8-AS1	0.633491443297986	7.84040190248949e-48	postive
MYSM1	GAS8-AS1	0.639578740796343	5.30423903449879e-49	postive
NF1	GAS8-AS1	0.540010603998353	1.03573569733635e-32	postive
PURA	GAS8-AS1	0.573872118602953	1.24232981495724e-37	postive
RNU4ATAC	GAS8-AS1	0.597592538470752	1.95504280710294e-41	postive
TERC	GAS8-AS1	0.589612573104891	4.03360711124201e-40	postive
SLC1A2	LINC01124	0.605993533759235	7.36006883160404e-43	postive
ZAP70	LINC01124	0.502403261053699	7.32680695211785e-28	postive
CXCL14	LINC01124	0.504452452815219	4.12979930492931e-28	postive
ABCA3	LINC01124	0.508399463632176	1.3538770513244e-28	postive
BMP4	LINC01124	0.542053950064834	5.41950939502997e-33	postive
CPA1	LINC01124	0.595470396894869	4.40884556394358e-41	postive
PCCA	LINC01124	0.526867741472781	6.01641033671497e-31	postive
PRF1	LINC01124	0.598809818865826	1.22288404398951e-41	postive
TDGF1	LINC01124	0.677939402085432	5.0219094064541e-57	postive
ADORA2A	AC138956.2	0.506800373473835	2.13093006124913e-28	postive
AFF4	AC138956.2	0.727118898241583	2.69529142161218e-69	postive
ALMS1	AC138956.2	0.565905784449696	2.01051843456263e-36	postive
APC	AC138956.2	0.587732824702741	8.12934547592748e-40	postive
ATM	AC138956.2	0.640864665414466	2.9794389774138e-49	postive
ATP7A	AC138956.2	0.517154987721023	1.08229499048437e-29	postive
BPTF	AC138956.2	0.647228434034554	1.64699455341113e-50	postive
BRAF	AC138956.2	0.671929191847965	1.09105277403436e-55	postive
CARD8	AC138956.2	0.505028436857766	3.51269776354315e-28	postive
CCDC39	AC138956.2	0.731443479155258	1.66958477785701e-70	postive
CCDC65	AC138956.2	0.779234402288323	1.25829988992993e-85	postive
CSPP1	AC138956.2	0.552424372742623	1.88901771625569e-34	postive
DCLRE1C	AC138956.2	0.538559089114258	1.63644130163612e-32	postive
DNAH1	AC138956.2	0.576086675333952	5.65235195787995e-38	postive
EPG5	AC138956.2	0.652446261870686	1.45558247265227e-51	postive
GTF2I	AC138956.2	0.54867436740078	6.44515460841506e-34	postive
JMJD1C	AC138956.2	0.584160968084798	3.04055280908451e-39	postive
KANSL1	AC138956.2	0.605364026252081	9.44228577114706e-43	postive
KMT2A	AC138956.2	0.755714577806333	9.53867123200329e-78	postive
KMT2D	AC138956.2	0.608206206483185	3.05253777463793e-43	postive
LHCGR	AC138956.2	0.553448128690646	1.34757435840693e-34	postive
LRBA	AC138956.2	0.617051152545946	8.43935310360512e-45	postive
LYST	AC138956.2	0.555764345250156	6.24898400244915e-35	postive
MASP2	AC138956.2	0.679978579377683	1.73770759011276e-57	postive
MDM4	AC138956.2	0.788092342281988	7.50847274295997e-89	postive
MYSM1	AC138956.2	0.73946849597508	8.26926374857867e-73	postive
NF1	AC138956.2	0.618406445077542	4.82096316443813e-45	postive
NIPBL	AC138956.2	0.531612387925367	1.41706296338428e-31	postive
NODAL	AC138956.2	0.533193326052979	8.70843893020923e-32	postive
NSD1	AC138956.2	0.576379483671885	5.0911280043333e-38	postive
PIK3CA	AC138956.2	0.502432181415908	7.26795939228708e-28	postive
PURA	AC138956.2	0.805632336655522	1.02261734597703e-95	postive
REV3L	AC138956.2	0.677068368808236	7.88140602401956e-57	postive
RNU4ATAC	AC138956.2	0.700397049430478	2.56841530273923e-62	postive
RREB1	AC138956.2	0.505893825226983	2.75286386973384e-28	postive
RSPH9	AC138956.2	0.507454868313359	1.7703881227441e-28	postive
RTEL1	AC138956.2	0.573072981887695	1.64822307995408e-37	postive
SETD2	AC138956.2	0.542802032522466	4.27066803226733e-33	postive
SMARCAD1	AC138956.2	0.504348967456178	4.25151058816927e-28	postive
TAF1	AC138956.2	0.505133435897028	3.41046187173903e-28	postive
TBCK	AC138956.2	0.550738882413532	3.28573075543086e-34	postive
TBL1XR1	AC138956.2	0.541222425451716	7.05766030570204e-33	postive
TERC	AC138956.2	0.518981493007909	6.33015824189492e-30	postive
USP8	AC138956.2	0.536075432230288	3.5610726577584e-32	postive
WDR26	AC138956.2	0.532889550388093	9.56437347479382e-32	postive
ZBTB24	AC138956.2	0.501011511144118	1.07909964713028e-27	postive
AFF4	LINC00472	0.677256058380159	7.15293088718652e-57	postive
ATM	LINC00472	0.613561101159756	3.52449850429975e-44	postive
BRAF	LINC00472	0.588388904120325	6.36871053900282e-40	postive
CCDC39	LINC00472	0.504503801539863	4.07069168343895e-28	postive
CCDC65	LINC00472	0.760263909263227	3.36208740051841e-79	postive
EPG5	LINC00472	0.514003763824086	2.70968438614275e-29	postive
JMJD1C	LINC00472	0.501780542758169	8.71455041834146e-28	postive
KMT2A	LINC00472	0.548587728446833	6.62930784315119e-34	postive
LHCGR	LINC00472	0.683106359581328	3.35518219438959e-58	postive
LYST	LINC00472	0.518371587197859	7.57445880511947e-30	postive
MDM4	LINC00472	0.576828399983139	4.33608075063409e-38	postive
PKHD1	LINC00472	0.507740889226588	1.63242861700787e-28	postive
PURA	LINC00472	0.633239383067842	8.75406307740112e-48	postive
REV3L	LINC00472	0.686640688072127	5.1021930267025e-59	postive
RNU4ATAC	LINC00472	0.790353082259132	1.06604545014775e-89	postive
RSPH9	LINC00472	0.600817891764227	5.61467748242109e-42	postive
TERC	LINC00472	0.520442916104306	4.11172256273536e-30	postive
ADORA2A	AC025280.1	0.691035102492357	4.72400967248641e-60	postive
ATM	AC025280.1	0.62741436824362	1.08709520678101e-46	postive
DNAH1	AC025280.1	0.590484606644621	2.9095092321978e-40	postive
IL6ST	AC025280.1	0.573623794565156	1.35651734157692e-37	postive
JMJD1C	AC025280.1	0.560491319358876	1.27800879330072e-35	postive
KMT2A	AC025280.1	0.641653958961539	2.08829581989586e-49	postive
LYST	AC025280.1	0.692552280083425	2.05683057925723e-60	postive
MDM4	AC025280.1	0.504779541950137	3.767299767707e-28	postive
NABP1	AC025280.1	0.549082186524285	5.64409920489674e-34	postive
NEK10	AC025280.1	0.583601999675353	3.73221508329355e-39	postive
REV3L	AC025280.1	0.527327821121511	5.23455246033842e-31	postive
RNU4ATAC	AC025280.1	0.631053811407058	2.26694980881907e-47	postive
TERC	AC025280.1	0.725072820137558	9.86455844181894e-69	postive
ZEB1	AC025280.1	0.550284323706377	3.81268367825699e-34	postive
ZEB2	AC025280.1	0.57935561548665	1.74825818857449e-38	postive
FOXD3	AC092422.1	0.554170397130937	1.06111180606812e-34	postive
RSPH4A	AC092422.1	0.509855264884742	8.9399258974881e-29	postive
NLRP12	SPACA6P-AS	0.558344645400357	2.63587180673011e-35	postive
SLC12A3	SPACA6P-AS	0.558525336103424	2.48055773335063e-35	postive
ADORA2A	AP001205.1	0.677466082644604	6.41674875041526e-57	postive
KMT2A	AP001205.1	0.548538574392361	6.7360912752806e-34	postive
MYSM1	AP001205.1	0.509768571759067	9.16414257652549e-29	postive
ATM	AC009320.1	0.509427498028472	1.01015133952158e-28	postive
NABP1	AC009320.1	0.516373484495167	1.36012793516575e-29	postive
CYBB	AC063944.3	0.516354688242056	1.36761331309006e-29	postive
TLR1	AC063944.3	0.562102046669687	7.39822797337099e-36	postive
ATM	AC063944.3	0.507251380795285	1.87549287142163e-28	postive
IL6ST	AC063944.3	0.588826462604736	5.41028084643125e-40	postive
NABP1	AC063944.3	0.561817743408403	8.1494019364307e-36	postive
ZEB1	AC063944.3	0.587245942470228	9.74015980594515e-40	postive
ZEB2	AC063944.3	0.612314878253285	5.84648121174191e-44	postive
ITGA5	LINC02269	0.511226036669989	6.03701060022053e-29	postive
ACTC1	LINC02269	0.632722645082052	1.09700898661532e-47	postive
ACTG2	LINC02269	0.657447979553899	1.35920806392977e-52	postive
CACNA1C	LINC02269	0.573175032893019	1.58984810940246e-37	postive
TBX4	LINC02269	0.585116472080212	2.13989173404578e-39	postive
BPTF	AC022211.4	0.510244773065028	7.99762522508859e-29	postive
MYSM1	AC022211.4	0.521233190618774	3.25320987267843e-30	postive
BRAF	AC004908.2	0.509373712650077	1.02577406100459e-28	postive
CCDC39	AC004908.2	0.554903129667287	8.32160080101643e-35	postive
CCDC65	AC004908.2	0.541535482755589	6.39020833991226e-33	postive
MDM4	AC004908.2	0.558609442892363	2.41138739840112e-35	postive
MYSM1	AC004908.2	0.576559756385192	4.77343055220523e-38	postive
PURA	AC004908.2	0.544056175905245	2.86060107242774e-33	postive
MNX1	MNX1-AS2	0.591920845335933	1.69516452550908e-40	postive
CD48	TSPOAP1-AS1	0.617494355523172	7.02938282997805e-45	postive
GP1BA	TSPOAP1-AS1	0.61722110980301	7.86827038964342e-45	postive
IL10RA	TSPOAP1-AS1	0.556564162404422	4.78581398578025e-35	postive
KCNA3	TSPOAP1-AS1	0.552136361407409	2.07687785583239e-34	postive
LCK	TSPOAP1-AS1	0.646684569877746	2.1150968363954e-50	postive
LTA	TSPOAP1-AS1	0.680466570837444	1.34624961034297e-57	postive
TNFRSF9	TSPOAP1-AS1	0.542625514350323	4.51785920706646e-33	postive
CD28	TSPOAP1-AS1	0.550330742074636	3.75524818058725e-34	postive
CD40LG	TSPOAP1-AS1	0.623942507145796	4.75753042631847e-46	postive
ZAP70	TSPOAP1-AS1	0.636191213550812	2.39222608137895e-48	postive
CCL19	TSPOAP1-AS1	0.57180488035178	2.57725879200262e-37	postive
CXCR4	TSPOAP1-AS1	0.68800282773913	2.45124517281439e-59	postive
ABCB4	TSPOAP1-AS1	0.626999986591336	1.29781713976749e-46	postive
ANKRD55	TSPOAP1-AS1	0.597078114102319	2.38236726086662e-41	postive
BACH2	TSPOAP1-AS1	0.566182836918036	1.82729492772392e-36	postive
BTK	TSPOAP1-AS1	0.666175492628145	1.94338938676931e-54	postive
CARD8	TSPOAP1-AS1	0.518089488058003	8.22898964413224e-30	postive
CD19	TSPOAP1-AS1	0.600694679493013	5.89028857714417e-42	postive
CD27	TSPOAP1-AS1	0.631881514207691	1.58246981901366e-47	postive
CD3E	TSPOAP1-AS1	0.54389512712484	3.01194580864725e-33	postive
CD3G	TSPOAP1-AS1	0.527555590503439	4.88556411887498e-31	postive
CD79A	TSPOAP1-AS1	0.590816473014757	2.56870399717139e-40	postive
CR2	TSPOAP1-AS1	0.556764291091028	4.47628890168746e-35	postive
FLI1	TSPOAP1-AS1	0.558602142175791	2.41731512827094e-35	postive
IKZF1	TSPOAP1-AS1	0.699464020660188	4.35827066666013e-62	postive
IL21R	TSPOAP1-AS1	0.629258704750412	4.92471954717774e-47	postive
IRF8	TSPOAP1-AS1	0.540014794973788	1.03436538431164e-32	postive
ITK	TSPOAP1-AS1	0.625468123191618	2.49262826545094e-46	postive
JAK3	TSPOAP1-AS1	0.582914822449685	4.79912467339358e-39	postive
NCF1	TSPOAP1-AS1	0.561862350329222	8.02673577985881e-36	postive
NCKAP1L	TSPOAP1-AS1	0.596291302837922	3.22122123251642e-41	postive
PIK3CD	TSPOAP1-AS1	0.574567106523106	9.70924255111503e-38	postive
PTPRC	TSPOAP1-AS1	0.68485655021191	1.32470478029814e-58	postive
RHOH	TSPOAP1-AS1	0.681878038067387	6.41625441048685e-58	postive
SH2D1A	TSPOAP1-AS1	0.605120168141629	1.0397404657212e-42	postive
TMC8	TSPOAP1-AS1	0.628978826510581	5.55540030263239e-47	postive
TNFRSF13B	TSPOAP1-AS1	0.542339920694364	4.94810825534922e-33	postive
TNFRSF13C	TSPOAP1-AS1	0.568598141240059	7.91329963961698e-37	postive
WAS	TSPOAP1-AS1	0.561885974446696	7.96251321715215e-36	postive
WIPF1	TSPOAP1-AS1	0.644180501237774	6.64777888630309e-50	postive
COL1A1	AC134312.1	0.520054202264895	4.61270024798336e-30	postive
COL1A2	AC134312.1	0.535048835685911	4.90164285842144e-32	postive
COL3A1	AC134312.1	0.595795242917505	3.89434013913856e-41	postive
AOX1	AC134312.1	0.574857853514525	8.75638277130607e-38	postive
BNC2	AC134312.1	0.589196577229069	4.71217789116143e-40	postive
CACNA1C	AC134312.1	0.515293124992373	1.86354582582126e-29	postive
ELN	AC134312.1	0.688247381446122	2.14803613062366e-59	postive
FAT4	AC134312.1	0.507849600560847	1.58282739842428e-28	postive
FBLN5	AC134312.1	0.634198997586911	5.75071847412402e-48	postive
GAS1	AC134312.1	0.554849578524412	8.47091013963791e-35	postive
GPIHBP1	AC134312.1	0.612935415340579	4.545402784695e-44	postive
LAMA2	AC134312.1	0.610585567623221	1.17565105958482e-43	postive
LRRC32	AC134312.1	0.642739353313096	1.27881153410979e-49	postive
PDGFRL	AC134312.1	0.514299077353007	2.48738570325788e-29	postive
ZEB1	AC134312.1	0.513531823910303	3.10637276370182e-29	postive
ADORA2A	IGBP1-AS2	0.620584808725558	1.94886788857941e-45	postive
AFF4	IGBP1-AS2	0.575431792930769	7.13900398895407e-38	postive
ATM	IGBP1-AS2	0.542656355084946	4.47367257832287e-33	postive
BRAF	IGBP1-AS2	0.587024561750474	1.05735344579956e-39	postive
CCDC39	IGBP1-AS2	0.538197052975693	1.833571729874e-32	postive
CCDC65	IGBP1-AS2	0.716568624918297	1.91626309554749e-66	postive
DNAH1	IGBP1-AS2	0.561330877909134	9.61507577060934e-36	postive
EPG5	IGBP1-AS2	0.511455794663942	5.65153465700501e-29	postive
KMT2A	IGBP1-AS2	0.654077940133652	6.74928060623452e-52	postive
LHCGR	IGBP1-AS2	0.505914277634937	2.73702835997368e-28	postive
LYST	IGBP1-AS2	0.551546427742357	2.52130184877425e-34	postive
MDM4	IGBP1-AS2	0.678915243897166	3.02535743292103e-57	postive
MYSM1	IGBP1-AS2	0.535861719384319	3.80633258642213e-32	postive
PURA	IGBP1-AS2	0.650478267229416	3.6549326425396e-51	postive
REV3L	IGBP1-AS2	0.564767208179067	2.97470411918869e-36	postive
RNU4ATAC	IGBP1-AS2	0.789671153360599	1.92574526734561e-89	postive
TERC	IGBP1-AS2	0.61224996038839	6.00229544162315e-44	postive
CCDC39	HCG25	0.505937027164911	2.71952002297914e-28	postive
MYSM1	HCG25	0.576473929421866	4.92215783069193e-38	postive
PTPRE	AL158166.2	0.647385496626697	1.53206521907792e-50	postive
ADORA2A	AL158166.2	0.599095208193758	1.09517937278458e-41	postive
KMT2A	AL158166.2	0.566937316289891	1.40798210296136e-36	postive
LYST	AL158166.2	0.53391808145933	6.96036175303694e-32	postive
AFF4	AC007128.1	0.571377824850636	2.99467216002503e-37	postive
BCKDHB	AC007128.1	0.544029763968603	2.88489528569174e-33	postive
BPTF	AC007128.1	0.550749648964603	3.27416607476868e-34	postive
BRAF	AC007128.1	0.666609615622315	1.5673525279679e-54	postive
CCDC65	AC007128.1	0.587446217313452	9.04247946102604e-40	postive
CSPP1	AC007128.1	0.520047579638851	4.62173852498192e-30	postive
GTF2I	AC007128.1	0.5041613604801	4.48126457552565e-28	postive
LHCGR	AC007128.1	0.547253004509598	1.02212354801592e-33	postive
LRBA	AC007128.1	0.510762160613472	6.89621094636426e-29	postive
MYSM1	AC007128.1	0.658532455568685	8.08003088633841e-53	postive
PKHD1	AC007128.1	0.518775228030102	6.72651077955877e-30	postive
PURA	AC007128.1	0.561318007354717	9.65717021225788e-36	postive
KCNMB2	AL139286.1	0.554235883508071	1.03833642251214e-34	postive
ATOH7	AL139286.1	0.521865168892489	2.69638375360788e-30	postive
DNAAF3	AL139286.1	0.521849448123177	2.7090179560674e-30	postive
KMT2A	NOP53-AS1	0.597567234974911	1.97416207616075e-41	postive
PURA	NOP53-AS1	0.516214318364221	1.42481665389069e-29	postive
LYZ	AC104126.1	0.620890434745543	1.71532829252732e-45	postive
AOX1	AC093010.2	0.519462205027427	5.49383357633823e-30	postive
ABCB1	AC093010.2	0.529416263612721	2.775086427644e-31	postive
ABCB4	AC093010.2	0.530304408703674	2.1158748296628e-31	postive
BNC2	AC093010.2	0.560803360143612	1.14985542565264e-35	postive
CACNA1C	AC093010.2	0.581551660584575	7.88874832485586e-39	postive
DDR2	AC093010.2	0.599767261101644	8.44300723616014e-42	postive
DISP1	AC093010.2	0.507783714781764	1.61270803097514e-28	postive
FAT4	AC093010.2	0.521265800318625	3.22187987141855e-30	postive
FBLN5	AC093010.2	0.539926045600439	1.06377045279852e-32	postive
MS4A2	AC093010.2	0.513926019724061	2.77140180378664e-29	postive
ZEB1	AC093010.2	0.599382789992805	9.79870311119756e-42	postive
ZEB2	AC093010.2	0.533155895339533	8.80966756496958e-32	postive
ACTC1	AL391335.1	0.656885165504189	1.77885076605748e-52	postive
ACTG2	AL391335.1	0.645851684112731	3.09936016078114e-50	postive
CACNA1C	AL391335.1	0.557662327256411	3.31417221865987e-35	postive
ZEB1	AL391335.1	0.511629583139223	5.37621885867591e-29	postive
ATM	AC019257.2	0.564748883723944	2.99348152485178e-36	postive
CCDC65	AC019257.2	0.525179921357326	1.00078204143789e-30	postive
DNAH1	AC019257.2	0.506297277047069	2.45657637860551e-28	postive
KMT2A	AC019257.2	0.524093249032371	1.3866704078044e-30	postive
MDM4	AC019257.2	0.555410599380716	7.02990917019406e-35	postive
NABP1	AC019257.2	0.502673697530376	6.79441137447056e-28	postive
REV3L	AC019257.2	0.544532962685571	2.45527932186127e-33	postive
RNU4ATAC	AC019257.2	0.582632623440097	5.32021943335518e-39	postive
TERC	AC019257.2	0.504980759467158	3.56011475665079e-28	postive
EDA	AC087623.1	0.549830398596997	4.42222597118459e-34	postive
FGFR1	AC087623.1	0.834509339174314	1.05872834034927e-108	postive
GAS8	AC087623.1	0.553855419323469	1.1777558757061e-34	postive
PAX6	AC087623.1	0.511373919033577	5.7860271165739e-29	postive
FZD5	AC100823.1	0.587298346260569	9.55261478983834e-40	postive
AFF4	AC100823.1	0.698418038642827	7.86517775510499e-62	postive
AMACR	AC100823.1	0.533579709829305	7.72844614578226e-32	postive
ATM	AC100823.1	0.500723419531097	1.16888445520913e-27	postive
BRAF	AC100823.1	0.671879690121748	1.11873342285709e-55	postive
CCDC65	AC100823.1	0.700867028099413	1.9663006291082e-62	postive
LHCGR	AC100823.1	0.846901223327558	4.54519807177959e-115	postive
MASP2	AC100823.1	0.564015129986815	3.8500347176484e-36	postive
MDM4	AC100823.1	0.559973955959485	1.52234642755947e-35	postive
NODAL	AC100823.1	0.508542906205012	1.2997439924173e-28	postive
PAH	AC100823.1	0.605653583739399	8.42054172013018e-43	postive
PKHD1	AC100823.1	0.701443467648215	1.41593653046688e-62	postive
PURA	AC100823.1	0.56413454301061	3.69570584592824e-36	postive
REV3L	AC100823.1	0.585101875563321	2.15142473286659e-39	postive
RNF125	AC100823.1	0.518166695726695	8.04448819240432e-30	postive
RNU4ATAC	AC100823.1	0.734235312665074	2.69272604963045e-71	postive
RSPH9	AC100823.1	0.726778869964458	3.34658195523851e-69	postive
ADORA2A	AL392089.1	0.65929083591301	5.60919966244571e-53	postive
CCDC65	AL392089.1	0.562872464618932	5.6900421010068e-36	postive
KMT2A	AL392089.1	0.563989806562145	3.8835736456025e-36	postive
REV3L	AL392089.1	0.542989733804408	4.02248930296787e-33	postive
RNU4ATAC	AL392089.1	0.629076534002755	5.3266150797914e-47	postive
TERC	AL392089.1	0.545156410604479	2.00989215296893e-33	postive
MYSM1	IDI2-AS1	0.504657471566594	3.89875121474801e-28	postive
CCL24	LINC01614	0.602740403386969	2.65106314434369e-42	postive
MMP14	LINC01614	0.538007337730819	1.94607443681135e-32	postive
COL1A1	LINC01614	0.507105163175838	1.95480169653149e-28	postive
ADAMTS2	LINC01614	0.546135857018813	1.46635566550938e-33	postive
BNC2	LINC01614	0.562650207691811	6.13814803492654e-36	postive
COL5A2	LINC01614	0.542160755155027	5.238465342565e-33	postive
CTSK	LINC01614	0.545060510415194	2.07279371313877e-33	postive
DDR2	LINC01614	0.6237260634764	5.21294321307016e-46	postive
ENPP1	LINC01614	0.51253324941427	4.14471723169478e-29	postive
ROR2	LINC01614	0.557547530337866	3.4441705637083e-35	postive
RUNX2	LINC01614	0.561377137609796	9.46527306982479e-36	postive
SH3PXD2B	LINC01614	0.512425063398271	4.2760108257883e-29	postive
TGFB3	LINC01614	0.521015668947819	3.47004133369072e-30	postive
FZD5	AC009120.5	0.543567207634904	3.34502136441498e-33	postive
AFF4	AC009120.5	0.606455995202131	6.12693616403843e-43	postive
AMACR	AC009120.5	0.505262873417262	3.28846996933252e-28	postive
BCKDHB	AC009120.5	0.54821516285103	7.48238359391691e-34	postive
BRAF	AC009120.5	0.701864697683849	1.11331484129371e-62	postive
CCDC39	AC009120.5	0.521816124654021	2.73599267376457e-30	postive
CCDC65	AC009120.5	0.716946447373255	1.5225761491214e-66	postive
LHCGR	AC009120.5	0.832853125288219	6.85074767771516e-108	postive
MASP2	AC009120.5	0.614457197063173	2.44593908508744e-44	postive
MDM4	AC009120.5	0.512268955680592	4.47273844335146e-29	postive
NODAL	AC009120.5	0.557469919643023	3.53490550681733e-35	postive
PAH	AC009120.5	0.516282132195716	1.39689185661807e-29	postive
PKHD1	AC009120.5	0.677268246663396	7.10800551583167e-57	postive
PURA	AC009120.5	0.538837486459173	1.49925060863139e-32	postive
RNU4ATAC	AC009120.5	0.634892358323285	4.24097606913938e-48	postive
RSPH9	AC009120.5	0.739336934242244	9.03530126842845e-73	postive
PTGER2	AL139393.3	0.54233567274008	4.95480459508182e-33	postive
COL1A1	AL139393.3	0.502735374102735	6.67845087042974e-28	postive
COL1A2	AL139393.3	0.508683737197952	1.24867922141225e-28	postive
COL3A1	AL139393.3	0.53236359869296	1.12474589458205e-31	postive
ELN	AL139393.3	0.507717702819503	1.64320490118866e-28	postive
FAT4	AL139393.3	0.505207765046132	3.33987200385723e-28	postive
GAS1	AL139393.3	0.518676944612261	6.92390476086832e-30	postive
GPIHBP1	AL139393.3	0.546378543239691	1.35593981679299e-33	postive
LAMA2	AL139393.3	0.53202617584522	1.2478231650069e-31	postive
LRRC32	AL139393.3	0.579157085055666	1.87810575738147e-38	postive
PDGFRA	AL139393.3	0.59917023091082	1.06386222721581e-41	postive
ITGA5	AC002398.2	0.600165813144603	7.23377111169036e-42	postive
AOC3	AC002398.2	0.629821728048852	3.86314194326739e-47	postive
AOX1	AC002398.2	0.540771649172224	8.14155924967462e-33	postive
CCL23	AC002398.2	0.611520946640234	8.06141791793941e-44	postive
ACTC1	AC002398.2	0.818852946969013	2.25555523620774e-101	postive
ACTG2	AC002398.2	0.883311726454894	1.22857163473806e-137	postive
CACNA1C	AC002398.2	0.678614693287996	3.53715497539814e-57	postive
ELN	AC002398.2	0.588805417489064	5.45291901762291e-40	postive
EPM2A	AC002398.2	0.501368590992317	9.77223397843772e-28	postive
FBLN5	AC002398.2	0.540628558792863	8.51890167423209e-33	postive
FLNA	AC002398.2	0.622588138249543	8.41970209298771e-46	postive
GATA6	AC002398.2	0.583533901296869	3.82647934944589e-39	postive
TBX4	AC002398.2	0.602164615039756	3.32093082642957e-42	postive
CCDC39	AC020931.1	0.552252930604476	1.99871424049089e-34	postive
IRF9	AC020931.1	0.507245410397627	1.87866805098084e-28	postive
MDM4	AC020931.1	0.545702351558501	1.68617233379888e-33	postive
MYSM1	AC020931.1	0.565812087072119	2.07651004224779e-36	postive
SMARCC2	AC022150.2	0.518654556462516	6.96966430457086e-30	postive
PROK2	MEG8	0.522908171469933	1.97629318009509e-30	postive
VIP	MEG8	0.865338919755749	1.13935413432397e-125	postive
MASP2	MEG8	0.503193108791685	5.87684244433828e-28	postive
MEG3	MEG8	0.895355421935823	8.0890272549528e-147	postive
REV3L	MEG8	0.642522989819828	1.41036662720618e-49	postive
RSPH4A	MEG8	0.811958480118659	2.28541213487835e-98	postive
DOCK8	DOCK8-AS1	0.604345257575584	1.41145047721662e-42	postive
IL2RG	LINC02384	0.574840602200836	8.81024056343452e-38	postive
CXCL13	LINC02384	0.524324319911267	1.29389463096763e-30	postive
CD27	LINC02384	0.539063145761076	1.39645040521681e-32	postive
IGLL1	LINC02384	0.551271849121991	2.75907983032984e-34	postive
SPIB	LINC02384	0.735917612011869	8.86821259521229e-72	postive
ANO5	AP000757.1	0.556316608444849	5.19813455538267e-35	postive
EPM2A	AP000757.1	0.507850116503835	1.5825955798671e-28	postive
ATL1	CASC2	0.508485400968234	1.32118376832977e-28	postive
DNAL1	CASC2	0.547082968709152	1.07993449600115e-33	postive
WDR19	CASC2	0.519377449523732	5.6329088330928e-30	postive
WDR35	CASC2	0.51452876505414	2.32703947800629e-29	postive
ADORA2A	LINC00492	0.781411864904367	2.09513553207998e-86	postive
CCDC65	LINC00492	0.54106419821486	7.42079637491889e-33	postive
CDC73	LINC00492	0.581187989943993	9.00369936949006e-39	postive
KMT2A	LINC00492	0.663262019978121	8.15245731188365e-54	postive
LYST	LINC00492	0.510570866113752	7.28476878899405e-29	postive
PURA	LINC00492	0.551694506800918	2.40160778078202e-34	postive
REV3L	LINC00492	0.51238109856196	4.33053350342009e-29	postive
RNU4ATAC	LINC00492	0.646317313884237	2.50360131697067e-50	postive
TERC	LINC00492	0.653923634847768	7.25957210991358e-52	postive
ADORA2A	LARS2-AS1	0.608029616107434	3.27548746618897e-43	postive
AFF4	LARS2-AS1	0.597650129145315	1.91220871917978e-41	postive
ALMS1	LARS2-AS1	0.539281940687847	1.30344572261922e-32	postive
APC	LARS2-AS1	0.50899230628767	1.14362315186422e-28	postive
ATM	LARS2-AS1	0.743950604024019	3.91359806898656e-74	postive
BRAF	LARS2-AS1	0.544292168125279	2.65232384090002e-33	postive
CCDC39	LARS2-AS1	0.540088132472402	1.01067467800924e-32	postive
CCDC65	LARS2-AS1	0.71564204633728	3.36281609171968e-66	postive
DNAH1	LARS2-AS1	0.668988060683921	4.79383570761896e-55	postive
EPG5	LARS2-AS1	0.605804181359612	7.9332620077511e-43	postive
IL6ST	LARS2-AS1	0.584094852585438	3.11523085693468e-39	postive
JMJD1C	LARS2-AS1	0.615070388599254	1.90365285305436e-44	postive
KMT2A	LARS2-AS1	0.707269773079998	4.89963184892093e-64	postive
LACC1	LARS2-AS1	0.509833788039676	8.99496151454644e-29	postive
LYST	LARS2-AS1	0.751996322345471	1.39129745973339e-76	postive
MDM4	LARS2-AS1	0.696117303152107	2.8561381834251e-61	postive
MYSM1	LARS2-AS1	0.520539778369081	3.995503748537e-30	postive
NABP1	LARS2-AS1	0.637216777240346	1.51920350136662e-48	postive
NEK10	LARS2-AS1	0.59142271535295	2.04509695377835e-40	postive
NF1	LARS2-AS1	0.556536955965796	4.82949610332115e-35	postive
PTCH1	LARS2-AS1	0.520657239208662	3.85892055077831e-30	postive
PURA	LARS2-AS1	0.627380686371551	1.10287491029712e-46	postive
REV3L	LARS2-AS1	0.666861321767218	1.38339068890994e-54	postive
RNU4ATAC	LARS2-AS1	0.851987551826507	7.55576280175264e-118	postive
TERC	LARS2-AS1	0.69753932269611	1.28897501320848e-61	postive
ZEB1	LARS2-AS1	0.522401887005657	2.2982978176108e-30	postive
ZEB2	LARS2-AS1	0.591160283905512	2.25732962293451e-40	postive
FZD5	CDC42-IT1	0.504200313860376	4.43257219170109e-28	postive
ADORA2A	CDC42-IT1	0.589818580072834	3.73436299031839e-40	postive
AFF4	CDC42-IT1	0.723246379544274	3.11008075287019e-68	postive
ALMS1	CDC42-IT1	0.550035614946538	4.13555446485247e-34	postive
ATM	CDC42-IT1	0.588913447069661	5.23752333523721e-40	postive
BPTF	CDC42-IT1	0.526073897953931	7.64605148326194e-31	postive
BRAF	CDC42-IT1	0.739820688182342	6.52156643602655e-73	postive
CCDC39	CDC42-IT1	0.575382388060118	7.26572092042464e-38	postive
CCDC65	CDC42-IT1	0.826761985596886	5.53791944037334e-105	postive
EPG5	CDC42-IT1	0.572397763933573	2.09167645105704e-37	postive
JMJD1C	CDC42-IT1	0.523275591513439	1.77095658217538e-30	postive
KMT2A	CDC42-IT1	0.684678665125228	1.45636241152903e-58	postive
LHCGR	CDC42-IT1	0.726174892047318	4.91147990986204e-69	postive
LRBA	CDC42-IT1	0.598781012242779	1.23656668139983e-41	postive
LYST	CDC42-IT1	0.552717891096922	1.71487567275331e-34	postive
MASP2	CDC42-IT1	0.500470931108489	1.25361724207143e-27	postive
MDM4	CDC42-IT1	0.65366254628409	8.21159302763918e-52	postive
MYSM1	CDC42-IT1	0.555704460618988	6.37486671021848e-35	postive
NF1	CDC42-IT1	0.516849050062559	1.18365120798932e-29	postive
NODAL	CDC42-IT1	0.571331336175119	3.04396859641312e-37	postive
PKHD1	CDC42-IT1	0.529545075997328	2.66817856972992e-31	postive
PURA	CDC42-IT1	0.747102136831952	4.40852319998307e-75	postive
REV3L	CDC42-IT1	0.701710797330531	1.2156043302963e-62	postive
RNU4ATAC	CDC42-IT1	0.914434764749445	6.1161994029185e-164	postive
RSPH9	CDC42-IT1	0.639555925968201	5.35866317172367e-49	postive
TBL1XR1	CDC42-IT1	0.536800740074812	2.83959759503764e-32	postive
TERC	CDC42-IT1	0.649426678669293	5.96098533809704e-51	postive
FZD5	SH3TC2-DT	0.528145681253714	4.08486786753807e-31	postive
AFF4	SH3TC2-DT	0.61587617790522	1.36827799076885e-44	postive
BRAF	SH3TC2-DT	0.641538978291157	2.19939956857626e-49	postive
CCDC65	SH3TC2-DT	0.571083157172813	3.32105178630788e-37	postive
LHCGR	SH3TC2-DT	0.732139305931755	1.06180080088058e-70	postive
MASP2	SH3TC2-DT	0.501336494375217	9.85977785794626e-28	postive
PKHD1	SH3TC2-DT	0.616799653268121	9.36061955137093e-45	postive
PURA	SH3TC2-DT	0.606042054759392	7.21992040579375e-43	postive
RNU4ATAC	SH3TC2-DT	0.595940610251378	3.68381655814698e-41	postive
RSPH9	SH3TC2-DT	0.618762670475978	4.15930241542702e-45	postive
ADORA2A	AP001619.1	0.586458243545874	1.3040763766766e-39	postive
AFF4	AP001619.1	0.645360915352544	3.87979859731697e-50	postive
ALMS1	AP001619.1	0.563081181995252	5.29878753268743e-36	postive
ATM	AP001619.1	0.544159165384078	2.76778792831053e-33	postive
BPTF	AP001619.1	0.601355875140127	4.55353031462831e-42	postive
BRAF	AP001619.1	0.718579877330917	5.60917616607419e-67	postive
CCDC39	AP001619.1	0.6252996431526	2.67753694392997e-46	postive
CCDC65	AP001619.1	0.750466665852789	4.132987099876e-76	postive
CSPP1	AP001619.1	0.522963622990933	1.9438586444311e-30	postive
DCLRE1C	AP001619.1	0.506114421248422	2.58673891309751e-28	postive
EPG5	AP001619.1	0.564493175872833	3.26808733368818e-36	postive
KANSL1	AP001619.1	0.54474727142959	2.29213436617648e-33	postive
KMT2A	AP001619.1	0.726913787604346	3.07130187838722e-69	postive
LHCGR	AP001619.1	0.571335600839208	3.03941308384937e-37	postive
LRBA	AP001619.1	0.618408628999493	4.81660466735516e-45	postive
MASP2	AP001619.1	0.557954630761799	3.0046833677235e-35	postive
MDM4	AP001619.1	0.63915875050995	6.39993290983437e-49	postive
MYSM1	AP001619.1	0.693116818560328	1.50749745011517e-60	postive
NF1	AP001619.1	0.557148077612251	3.93710965595016e-35	postive
NODAL	AP001619.1	0.506619120012732	2.24301427145082e-28	postive
PURA	AP001619.1	0.72883971019458	8.9685795407126e-70	postive
REV3L	AP001619.1	0.637201856544299	1.52929099362119e-48	postive
RNU4ATAC	AP001619.1	0.746860870620441	5.21658036848684e-75	postive
RSPH9	AP001619.1	0.505535456805183	3.0454940807603e-28	postive
SETD2	AP001619.1	0.506332099823173	2.4325325726967e-28	postive
TBL1XR1	AP001619.1	0.528809333844258	3.33862771663757e-31	postive
TERC	AP001619.1	0.566803823428548	1.47451526981833e-36	postive
IL6ST	AL355073.2	0.514446570102176	2.3832104165272e-29	postive
NABP1	AL355073.2	0.502501078148596	7.12964244059184e-28	postive
ZEB1	AL355073.2	0.580538047216052	1.13985206058821e-38	postive
ZEB2	AL355073.2	0.524855742042619	1.10317807147976e-30	postive
ITGA5	AC005180.1	0.653148120882546	1.04644466278352e-51	postive
AOC3	AC005180.1	0.660606969827146	2.96971071717615e-53	postive
AOX1	AC005180.1	0.528398111577193	3.78335425051098e-31	postive
C4B	AC005180.1	0.563407948820442	4.73908515947091e-36	postive
ACTC1	AC005180.1	0.898557461788247	1.89263110997819e-149	postive
ACTG2	AC005180.1	0.900618768257767	3.439672153185e-151	postive
CACNA1C	AC005180.1	0.809846849372881	1.79812028570555e-97	postive
EPM2A	AC005180.1	0.564480227119314	3.28263787938022e-36	postive
FLNA	AC005180.1	0.751728313350622	1.6846740462862e-76	postive
GATA6	AC005180.1	0.582842759364644	4.92717667956359e-39	postive
MS4A2	AC005180.1	0.501940799980029	8.33438288347781e-28	postive
TBX20	AC005180.1	0.637076811583624	1.61648377393109e-48	postive
TBX4	AC005180.1	0.685611839517269	8.8525532125976e-59	postive
KCNMB2	AL353746.1	0.533872225227088	7.05985241426297e-32	postive
VIP	AL353746.1	0.8281351987228	1.25276345012788e-105	postive
MEG3	AL353746.1	0.723204281924657	3.19314595528025e-68	postive
RSPH4A	AL353746.1	0.772412887626638	3.03710889016766e-83	postive
ADORA2A	AP001793.1	0.604221343130542	1.48203417950594e-42	postive
ALMS1	AP001793.1	0.535199489933337	4.67743877244718e-32	postive
ATM	AP001793.1	0.509098895974122	1.10940331739338e-28	postive
BPTF	AP001793.1	0.573460367752654	1.43727596694068e-37	postive
CCDC39	AP001793.1	0.558162929051448	2.80177121864454e-35	postive
CCDC65	AP001793.1	0.569774532229742	5.25107778024424e-37	postive
DNAH1	AP001793.1	0.530355062845645	2.08334729609708e-31	postive
EPG5	AP001793.1	0.524454683983737	1.24428991320509e-30	postive
JMJD1C	AP001793.1	0.504907670582794	3.63403525734805e-28	postive
KANSL1	AP001793.1	0.53835574972022	1.7444243011462e-32	postive
KMT2A	AP001793.1	0.672743684188195	7.21955285544123e-56	postive
KMT2D	AP001793.1	0.505498892011423	3.0770266992257e-28	postive
LRBA	AP001793.1	0.510245772148978	7.99533919429307e-29	postive
LYST	AP001793.1	0.523758574829878	1.53281898152262e-30	postive
MDM4	AP001793.1	0.647832186950798	1.2468982035845e-50	postive
MYSM1	AP001793.1	0.67456368546144	2.85561735321861e-56	postive
NF1	AP001793.1	0.548371841397486	7.11114419410938e-34	postive
PURA	AP001793.1	0.583933663396419	3.30499604957964e-39	postive
RNU4ATAC	AP001793.1	0.568971203577496	6.94947986871019e-37	postive
TERC	AP001793.1	0.516728550671134	1.2260997909883e-29	postive
SELL	AL050404.1	0.83808203505539	1.75567053141657e-110	postive
CYBB	AC027627.1	0.644401348042701	6.01173966501196e-50	postive
TLR1	AC027627.1	0.672719910147901	7.30723398946728e-56	postive
CD28	AC027627.1	0.623150333158832	6.64561941147528e-46	postive
ATM	AC027627.1	0.686051435526095	6.99744407662831e-59	postive
DNAH1	AC027627.1	0.593765530862309	8.43635049974544e-41	postive
F13A1	AC027627.1	0.551171692555902	2.85122789594002e-34	postive
IL6ST	AC027627.1	0.764109312033553	1.87500987873634e-80	postive
LACC1	AC027627.1	0.638058053883553	1.04545115000249e-48	postive
LYST	AC027627.1	0.669529501679764	3.65507124522233e-55	postive
MDM4	AC027627.1	0.522578871801726	2.18023048317587e-30	postive
MTTP	AC027627.1	0.565485213736216	2.32396791748407e-36	postive
NABP1	AC027627.1	0.827346321436993	2.946988456911e-105	postive
NEK10	AC027627.1	0.619453606857419	3.12198821653417e-45	postive
PTCH1	AC027627.1	0.559125776641144	2.02669584641348e-35	postive
TLR4	AC027627.1	0.53975371217396	1.12325135423303e-32	postive
ZEB1	AC027627.1	0.638725405168253	7.76583201099137e-49	postive
ZEB2	AC027627.1	0.737092636651345	4.06189471612246e-72	postive
PTGIR	AL356417.2	0.514899970356092	2.08923557263884e-29	postive
COL1A1	AL356417.2	0.744644203658308	2.42702541145146e-74	postive
COL1A2	AL356417.2	0.741183578327813	2.59264076662234e-73	postive
COL3A1	AL356417.2	0.730819549568099	2.50230798100075e-70	postive
ADAMTS2	AL356417.2	0.600847153781441	5.55112294528815e-42	postive
AEBP1	AL356417.2	0.808216247061551	8.68868956320911e-97	postive
C1R	AL356417.2	0.523052659928332	1.89287722335961e-30	postive
CIDEC	AL356417.2	0.566064817676433	1.903230640691e-36	postive
COL5A1	AL356417.2	0.65946270247898	5.1631449647868e-53	postive
COL5A2	AL356417.2	0.546295787763858	1.39263428231804e-33	postive
EFEMP2	AL356417.2	0.663933984412441	5.86521837101677e-54	postive
ELN	AL356417.2	0.549129879966597	5.55710710644369e-34	postive
FBLN5	AL356417.2	0.651204514887676	2.60418614971124e-51	postive
GAS1	AL356417.2	0.699057486364752	5.48399927485881e-62	postive
LRRC32	AL356417.2	0.689536727845182	1.06846795277011e-59	postive
PDGFRL	AL356417.2	0.714743849685098	5.78813364571711e-66	postive
TGFB3	AL356417.2	0.587445048522805	9.04640384905844e-40	postive
TNFSF12	AL356417.2	0.521682045188167	2.84723787364245e-30	postive
ADORA2A	LINC00624	0.726196146571179	4.84570271041939e-69	postive
AFF4	LINC00624	0.532905274249048	9.51809442514458e-32	postive
ALMS1	LINC00624	0.543470964255351	3.44952016860917e-33	postive
APC	LINC00624	0.503540638703512	5.33244289078152e-28	postive
ATM	LINC00624	0.600464061723553	6.44267023688263e-42	postive
BPTF	LINC00624	0.54392070003919	2.98739520183862e-33	postive
BRAF	LINC00624	0.543447669311983	3.47529497048854e-33	postive
CCDC39	LINC00624	0.537707686501435	2.13783318588765e-32	postive
CCDC65	LINC00624	0.659579995846454	4.87911468728634e-53	postive
CDC73	LINC00624	0.545344605667817	1.89189361270062e-33	postive
DNAH1	LINC00624	0.587675744422914	8.30360600316951e-40	postive
EPG5	LINC00624	0.547594436972089	9.15130140558206e-34	postive
JMJD1C	LINC00624	0.564347878946971	3.43508555654966e-36	postive
KANSL1	LINC00624	0.511409931517146	5.72648609711956e-29	postive
KMT2A	LINC00624	0.747062923177481	4.53084023537764e-75	postive
LRBA	LINC00624	0.548654546772765	6.48683204456596e-34	postive
LYST	LINC00624	0.632489397016293	1.21446588167266e-47	postive
MDM4	LINC00624	0.606325046359812	6.45366997589351e-43	postive
MYSM1	LINC00624	0.583212716012863	4.30385220946886e-39	postive
NF1	LINC00624	0.564134054924763	3.69632400740952e-36	postive
PURA	LINC00624	0.639773433542266	4.86155458638919e-49	postive
REV3L	LINC00624	0.628034332465527	8.33547071260959e-47	postive
RNU4ATAC	LINC00624	0.735678003105668	1.03935388668925e-71	postive
TERC	LINC00624	0.715384750289142	3.92964749846085e-66	postive
CCDC39	LENG8-AS1	0.524201462793782	1.34243072410296e-30	postive
MDM4	LENG8-AS1	0.557060586168959	4.05406783028199e-35	postive
MYSM1	LENG8-AS1	0.589098245950208	4.88842989583314e-40	postive
STX16	LENG8-AS1	0.555919181351969	5.93479653513873e-35	postive
ADORA2A	AC069257.2	0.642909862206378	1.18377577661938e-49	postive
AFF4	AC069257.2	0.644253045242092	6.43181684825807e-50	postive
ALMS1	AC069257.2	0.55945727900481	1.81242245671283e-35	postive
APC	AC069257.2	0.509920638679623	8.77444224247777e-29	postive
ATM	AC069257.2	0.657481875209529	1.33733551079067e-52	postive
BPTF	AC069257.2	0.560175092789522	1.42229769548462e-35	postive
BRAF	AC069257.2	0.63183595504494	1.6141367033115e-47	postive
CCDC39	AC069257.2	0.582673819138525	5.24079364979363e-39	postive
CCDC65	AC069257.2	0.755902107774616	8.3220603117e-78	postive
CDC73	AC069257.2	0.516034388389751	1.50161245688011e-29	postive
DNAH1	AC069257.2	0.589886342296066	3.64082340448253e-40	postive
EPG5	AC069257.2	0.590418610289868	2.98244174116231e-40	postive
JMJD1C	AC069257.2	0.618584847393576	4.47749706285811e-45	postive
KANSL1	AC069257.2	0.521107509293526	3.37680233127366e-30	postive
KMT2A	AC069257.2	0.738549421298453	1.53379757325071e-72	postive
LRBA	AC069257.2	0.562777387837	5.87762401669549e-36	postive
LYST	AC069257.2	0.644101697822245	6.89052995130946e-50	postive
MDM4	AC069257.2	0.671443304767548	1.39494185166444e-55	postive
MYSM1	AC069257.2	0.642853773333574	1.21423801245355e-49	postive
NABP1	AC069257.2	0.511781981189816	5.14572808489934e-29	postive
NF1	AC069257.2	0.600502751175497	6.34654193786449e-42	postive
PIK3CA	AC069257.2	0.502787100142996	6.58270829488289e-28	postive
PURA	AC069257.2	0.697008197718033	1.73595875796567e-61	postive
REV3L	AC069257.2	0.68405268201305	2.03163158599063e-58	postive
RNU4ATAC	AC069257.2	0.821852895679384	1.0118091833287e-102	postive
TBL1XR1	AC069257.2	0.536936967112653	2.72121608737229e-32	postive
TERC	AC069257.2	0.67774046721354	5.56714144603337e-57	postive
CYBB	INTS9-AS1	0.589328396114556	4.48574171520122e-40	postive
PIK3R5	INTS9-AS1	0.522956784236043	1.9478301142658e-30	postive
STAB1	INTS9-AS1	0.770121688531079	1.83731183565193e-82	postive
TACR1	INTS9-AS1	0.668351301943192	6.59004431742236e-55	postive
TLR1	INTS9-AS1	0.509786072171865	9.11843749306646e-29	postive
BDKRB2	INTS9-AS1	0.615168933600449	1.82839937100061e-44	postive
CXCL12	INTS9-AS1	0.510225604192088	8.04161136373386e-29	postive
ATM	INTS9-AS1	0.666897430387083	1.35882046768143e-54	postive
DNAH1	INTS9-AS1	0.615493247578407	1.60095636804193e-44	postive
EPG5	INTS9-AS1	0.535307524652716	4.52293710100709e-32	postive
F13A1	INTS9-AS1	0.748870418077932	1.27654949656292e-75	postive
IGF2R	INTS9-AS1	0.517673085360166	9.29858088840171e-30	postive
IL6ST	INTS9-AS1	0.563851755301616	4.0715632405544e-36	postive
KMT2A	INTS9-AS1	0.520405487049783	4.15752122510335e-30	postive
KMT2D	INTS9-AS1	0.55929214350787	1.91619935483597e-35	postive
LACC1	INTS9-AS1	0.505001687876516	3.53922326027126e-28	postive
LYST	INTS9-AS1	0.676058594099062	1.32639278546903e-56	postive
MDM4	INTS9-AS1	0.638926324539842	7.09990557226628e-49	postive
MT-TH	INTS9-AS1	0.644481808349967	5.79533759336529e-50	postive
MTTP	INTS9-AS1	0.540415214090996	9.11386583283794e-33	postive
NABP1	INTS9-AS1	0.525032769186431	1.04604130472503e-30	postive
NEK10	INTS9-AS1	0.516214133647454	1.42489346638959e-29	postive
NLRC4	INTS9-AS1	0.650035563944344	4.49175070569225e-51	postive
PTCH1	INTS9-AS1	0.508994834267801	1.14279961062158e-28	postive
RNU4ATAC	INTS9-AS1	0.598909007882917	1.17690862535046e-41	postive
RTEL1	INTS9-AS1	0.503410132593595	5.5307717085313e-28	postive
SPTA1	INTS9-AS1	0.822951702761608	3.19845290812285e-103	postive
XPNPEP3	INTS9-AS1	0.510012604819825	8.54675840625184e-29	postive
ZEB2	INTS9-AS1	0.552265392245573	1.99053254360608e-34	postive
COL1A1	AC079298.3	0.577065285588797	3.98350772003572e-38	postive
COL1A2	AC079298.3	0.575874552911746	6.09679085501639e-38	postive
COL3A1	AC079298.3	0.590457132996329	2.93965314127601e-40	postive
ADAMTS2	AC079298.3	0.570717803297424	3.7749943233965e-37	postive
AEBP1	AC079298.3	0.615485792986615	1.60585501331964e-44	postive
BNC2	AC079298.3	0.606376516282288	6.32323578743437e-43	postive
COL5A1	AC079298.3	0.567419741988999	1.19139342565494e-36	postive
COL5A2	AC079298.3	0.559715168420499	1.66137962595437e-35	postive
DDR2	AC079298.3	0.564975593029524	2.76920065785567e-36	postive
FBLN5	AC079298.3	0.532637582536375	1.03370702715624e-31	postive
GAS1	AC079298.3	0.508903537209886	1.17291643042287e-28	postive
LAMA2	AC079298.3	0.503980739442237	4.71404152233812e-28	postive
LRRC32	AC079298.3	0.587200678365391	9.90508590002406e-40	postive
SH3PXD2B	AC079298.3	0.534462574405299	5.87991631094474e-32	postive
TGFB3	AC079298.3	0.709182765006796	1.59448382692591e-64	postive
ARMC4	AC120049.1	0.59694608611458	2.50621269314852e-41	postive
DNAAF3	AC120049.1	0.519934262241929	4.77913054743527e-30	postive
GFI1	AC120049.1	0.594836691405687	5.6140786940958e-41	postive
SETBP1	AC120049.1	0.764841501624717	1.07545184581534e-80	postive
ADORA2A	AL354893.2	0.673655949841582	4.53904521379469e-56	postive
AFF4	AL354893.2	0.582563805302379	5.45556961015717e-39	postive
ALMS1	AL354893.2	0.514170710699693	2.58170755895124e-29	postive
ATM	AL354893.2	0.581648458312398	7.61578085235523e-39	postive
BPTF	AL354893.2	0.553215073681531	1.45542325168178e-34	postive
BRAF	AL354893.2	0.570443446117446	4.15578589900965e-37	postive
CCDC39	AL354893.2	0.547103184471767	1.07289529316956e-33	postive
CCDC65	AL354893.2	0.681980206764111	6.08015195574803e-58	postive
CDC73	AL354893.2	0.569055068439278	6.74935739432469e-37	postive
DNAH1	AL354893.2	0.510199281367059	8.10240330355097e-29	postive
EPG5	AL354893.2	0.543805460646496	3.09961549337544e-33	postive
JMJD1C	AL354893.2	0.578742776649608	2.18063806674269e-38	postive
KANSL1	AL354893.2	0.507027601176001	1.99820778740465e-28	postive
KMT2A	AL354893.2	0.735865008871745	9.18279059647382e-72	postive
LRBA	AL354893.2	0.548946271054231	5.89946869451224e-34	postive
LYST	AL354893.2	0.59492964079457	5.41874715583454e-41	postive
MDM4	AL354893.2	0.587686223233739	8.27134023098446e-40	postive
MYSM1	AL354893.2	0.558875599324574	2.20483627276945e-35	postive
NF1	AL354893.2	0.558633652603185	2.39183339833291e-35	postive
PURA	AL354893.2	0.686185620454986	6.51221658013241e-59	postive
REV3L	AL354893.2	0.644260045482132	6.41134909133567e-50	postive
RNU4ATAC	AL354893.2	0.766148781078899	3.96612234072681e-81	postive
TBL1XR1	AL354893.2	0.50721756793453	1.89354554162689e-28	postive
TERC	AL354893.2	0.698541811509413	7.33545334740298e-62	postive
ARMC4	OXCT1-AS1	0.568872524071754	7.1924885257968e-37	postive
DNAAF3	OXCT1-AS1	0.508924088028993	1.16606949438952e-28	postive
EPM2A	OXCT1-AS1	0.5385897058106	1.62076571143169e-32	postive
STXBP1	OXCT1-AS1	0.510015998753426	8.53846861219868e-29	postive
ABCA3	MIR99AHG	0.629444925851194	4.54496709986309e-47	postive
AIRE	MIR99AHG	0.650401215460474	3.78855651862406e-51	postive
CASR	MIR99AHG	0.609824280818889	1.59677576060685e-43	postive
MEIS2	MIR99AHG	0.553022567328023	1.55091683915788e-34	postive
ITGA5	LINC02489	0.582075135084613	6.51988904177867e-39	postive
AOC3	LINC02489	0.560893152596401	1.11539531201711e-35	postive
AOX1	LINC02489	0.607284391255052	4.40820538387815e-43	postive
C4B	LINC02489	0.501459828685404	9.52755509646085e-28	postive
CCL23	LINC02489	0.611868179688128	7.00553228188085e-44	postive
ACTC1	LINC02489	0.764262839679948	1.66899988613668e-80	postive
ACTG2	LINC02489	0.755659427305463	9.92897673400846e-78	postive
CACNA1C	LINC02489	0.694244539733555	8.08649441129781e-61	postive
ELANE	LINC02489	0.500128128046044	1.37844524040666e-27	postive
ELN	LINC02489	0.561360662540422	9.51835745382942e-36	postive
FBLN5	LINC02489	0.532866247061839	9.63337036736993e-32	postive
FLNA	LINC02489	0.624256008412177	4.16698530486612e-46	postive
GATA6	LINC02489	0.581795775628946	7.21820256427458e-39	postive
TBX4	LINC02489	0.606569722491525	5.85650944867289e-43	postive
DLK1	MAFG-DT	0.582836802341615	4.93791218369652e-39	postive
FGF8	MAFG-DT	0.590443247881785	2.95500529276848e-40	postive
MSX1	MAFG-DT	0.617108256114105	8.24303533597846e-45	postive
ITGA5	AL139220.2	0.728131023697821	1.41245729754167e-69	postive
AOC3	AL139220.2	0.51711859332094	1.09388749673219e-29	postive
AOX1	AL139220.2	0.571781363938823	2.59866536153137e-37	postive
C4B	AL139220.2	0.564617500633574	3.13159315459927e-36	postive
CCL23	AL139220.2	0.558556093732936	2.45503745080928e-35	postive
ACTC1	AL139220.2	0.721195118246448	1.11709823175576e-67	postive
ACTG2	AL139220.2	0.787402171726168	1.35612078329533e-88	postive
BNC2	AL139220.2	0.519014732374075	6.26848417860557e-30	postive
C1R	AL139220.2	0.501434840020274	9.59396058122144e-28	postive
CACNA1C	AL139220.2	0.751501536263555	1.98036315801396e-76	postive
FLNA	AL139220.2	0.671683410637014	1.23551933632999e-55	postive
GATA6	AL139220.2	0.580796481456745	1.03788238612507e-38	postive
TBX20	AL139220.2	0.503482734514474	5.41955661766268e-28	postive
TBX4	AL139220.2	0.671178123561147	1.594811802069e-55	postive
ADORA2A	ATP1B3-AS1	0.750850794100969	3.1466407525059e-76	postive
ATM	ATP1B3-AS1	0.600449325963455	6.47966109782837e-42	postive
CCDC65	ATP1B3-AS1	0.543652030161927	3.25552388608559e-33	postive
CDC73	ATP1B3-AS1	0.571552749114257	2.81616509077409e-37	postive
DNAH1	ATP1B3-AS1	0.578606859059597	2.29003701364449e-38	postive
JMJD1C	ATP1B3-AS1	0.573752185045301	1.29623849829066e-37	postive
KMT2A	ATP1B3-AS1	0.706794324841785	6.46731563403208e-64	postive
LYST	ATP1B3-AS1	0.647630736174926	1.36832270261548e-50	postive
MDM4	ATP1B3-AS1	0.543539427132982	3.37485891484127e-33	postive
NF1	ATP1B3-AS1	0.524490000440015	1.23117857228624e-30	postive
PURA	ATP1B3-AS1	0.538609601556782	1.61065892491101e-32	postive
REV3L	ATP1B3-AS1	0.553517709065167	1.31693667829942e-34	postive
RNU4ATAC	ATP1B3-AS1	0.648031650394303	1.13721211310519e-50	postive
TERC	ATP1B3-AS1	0.69449263549413	7.04828759061092e-61	postive
CCDC39	AL928654.2	0.553671094320692	1.25181189692362e-34	postive
DNASE1	AL928654.2	0.553211377411351	1.45720080883559e-34	postive
MDM4	AL928654.2	0.541856265707387	5.77108638387231e-33	postive
MYSM1	AL928654.2	0.594366035460443	6.71548694959083e-41	postive
STK36	AL928654.2	0.514517283710965	2.33480631480124e-29	postive
STX16	AL928654.2	0.522562510668903	2.1908885884255e-30	postive
SLC28A2	LNCAROD	0.740922020099075	3.09614143937109e-73	postive
AFF4	AP001178.3	0.515939936495486	1.54354893579728e-29	postive
ALMS1	AP001178.3	0.525859199858825	8.15725902259409e-31	postive
CCDC39	AP001178.3	0.530619001998736	1.92169623259821e-31	postive
CCDC65	AP001178.3	0.58485991782805	2.35182057641799e-39	postive
EPG5	AP001178.3	0.515898470869783	1.56232338745778e-29	postive
LHCGR	AP001178.3	0.503068219522267	6.08560477877549e-28	postive
MASP2	AP001178.3	0.51671505963558	1.23094500039613e-29	postive
MDM4	AP001178.3	0.574058489818115	1.16293246852754e-37	postive
PURA	AP001178.3	0.526257193639478	7.23478001325952e-31	postive
REV3L	AP001178.3	0.514145976680368	2.6002838710355e-29	postive
RNU4ATAC	AP001178.3	0.510977686604599	6.48293743705855e-29	postive
APLNR	AP001189.3	0.523449825335205	1.68110425514929e-30	postive
CALCRL	AP001189.3	0.571673661646252	2.698976387174e-37	postive
IL1R1	AP001189.3	0.5501774113646	3.94829935314251e-34	postive
ITGA5	AP001189.3	0.507048314627983	1.98652353844981e-28	postive
TNFAIP6	AP001189.3	0.50451504438939	4.05786200871305e-28	postive
COL1A1	AP001189.3	0.67464862328632	2.73420210025932e-56	postive
COL1A2	AP001189.3	0.689441475132344	1.12517793646457e-59	postive
COL3A1	AP001189.3	0.728497547013629	1.11695916013018e-69	postive
THBS1	AP001189.3	0.56551172650135	2.30285282867863e-36	postive
ADAMTS2	AP001189.3	0.593343695743757	9.89985459126705e-41	postive
AEBP1	AP001189.3	0.57311839841141	1.62198644958479e-37	postive
BICC1	AP001189.3	0.523541279077466	1.6357612459929e-30	postive
BNC2	AP001189.3	0.659952819014129	4.07530456495488e-53	postive
CACNA1C	AP001189.3	0.602195396221818	3.28121300015413e-42	postive
COL5A1	AP001189.3	0.636019696828601	2.58051927930736e-48	postive
COL5A2	AP001189.3	0.59972077832657	8.59647935636799e-42	postive
DDR2	AP001189.3	0.627277357666772	1.15271443168297e-46	postive
ELN	AP001189.3	0.6252897539856	2.68880337150169e-46	postive
FAT4	AP001189.3	0.571096009018805	3.30610880155143e-37	postive
FBLN5	AP001189.3	0.671940305092781	1.08493243211634e-55	postive
GAS1	AP001189.3	0.548220620158199	7.46913617937573e-34	postive
GPIHBP1	AP001189.3	0.525335494251254	9.55038132832012e-31	postive
LAMA2	AP001189.3	0.692809114147051	1.78585420970159e-60	postive
LRRC32	AP001189.3	0.817151672565951	1.27859170789556e-100	postive
PDGFRA	AP001189.3	0.515664894807935	1.67237528845496e-29	postive
PDGFRL	AP001189.3	0.555778571794092	6.21944213992311e-35	postive
SH3PXD2B	AP001189.3	0.630369500279488	3.04892993600632e-47	postive
SHANK3	AP001189.3	0.546229645251972	1.42266756092875e-33	postive
TCF4	AP001189.3	0.52099479814191	3.49158242752305e-30	postive
TEK	AP001189.3	0.545363714573479	1.88030270930203e-33	postive
TGFB3	AP001189.3	0.694636879420042	6.50667883980606e-61	postive
ZEB1	AP001189.3	0.538394641370283	1.72323960427137e-32	postive
STAB1	AC010973.1	0.567947517399809	9.92104097600351e-37	postive
TACR1	AC010973.1	0.513398624199111	3.22837079762921e-29	postive
ATM	AC010973.1	0.609211959026087	2.04140942018905e-43	postive
BPTF	AC010973.1	0.515867054372304	1.57669803979646e-29	postive
CCDC39	AC010973.1	0.509340169168371	1.03563790276283e-28	postive
CCDC65	AC010973.1	0.503027314571643	6.15556098661812e-28	postive
DNAH1	AC010973.1	0.586357321690551	1.35367947212538e-39	postive
EPG5	AC010973.1	0.585065811746617	2.18018414074735e-39	postive
F13A1	AC010973.1	0.549545785116463	4.8526197836399e-34	postive
JMJD1C	AC010973.1	0.510761286767268	6.89793846304288e-29	postive
KANSL1	AC010973.1	0.509527438839284	9.81744078626969e-29	postive
KMT2A	AC010973.1	0.644937372092458	4.70805715490512e-50	postive
KMT2D	AC010973.1	0.613285802281716	3.94217858464797e-44	postive
LYST	AC010973.1	0.643765324242512	8.02948577120542e-50	postive
MDM4	AC010973.1	0.639038816919442	6.75212429519828e-49	postive
MYSM1	AC010973.1	0.586946907654819	1.08822862487107e-39	postive
NF1	AC010973.1	0.5404998756968	8.87299964643832e-33	postive
NSD1	AC010973.1	0.518857831841006	6.56491924284442e-30	postive
PURA	AC010973.1	0.558169224772062	2.79585430692672e-35	postive
RNU4ATAC	AC010973.1	0.56003198550069	1.49278735481972e-35	postive
RTEL1	AC010973.1	0.605878085956659	7.70446162757993e-43	postive
SPTA1	AC010973.1	0.616330135340575	1.13552524308345e-44	postive
CCDC65	AC092755.2	0.548076212594733	7.82762526784577e-34	postive
RNU4ATAC	AC092755.2	0.61840802497105	4.81780974817298e-45	postive
ALMS1	EIPR1-IT1	0.620410386673557	2.09600380668543e-45	postive
CCDC65	EIPR1-IT1	0.503137072468442	5.96962148508936e-28	postive
KMT2A	EIPR1-IT1	0.513642375220375	3.00858830134859e-29	postive
RNU4ATAC	EIPR1-IT1	0.508907255603115	1.17167463208868e-28	postive
MTTP	AC012354.1	0.525273997307269	9.72867851717354e-31	postive
SIX3	AC012354.1	0.546815256138991	1.17757791402622e-33	postive
HOXA13	AC004080.2	0.741684184387053	1.84483954574324e-73	postive
CCDC65	AC019118.1	0.500211229090921	1.34710140802405e-27	postive
MDM4	AC019118.1	0.537172416745086	2.52801268107155e-32	postive
ADORA2A	AC004884.2	0.650441175054487	3.71866429570281e-51	postive
AFF4	AC004884.2	0.664416499651866	4.62773253955008e-54	postive
ALMS1	AC004884.2	0.556328349906274	5.17780696901528e-35	postive
ATM	AC004884.2	0.631942383174514	1.54112090847223e-47	postive
BPTF	AC004884.2	0.51419648875446	2.56248674626835e-29	postive
BRAF	AC004884.2	0.661831436479827	1.63872714032453e-53	postive
CCDC39	AC004884.2	0.536773932125082	2.86348672902694e-32	postive
CCDC65	AC004884.2	0.787353040724118	1.4142911497127e-88	postive
DNAH1	AC004884.2	0.538380295860939	1.73102396263126e-32	postive
EPG5	AC004884.2	0.574643197926582	9.45037847506031e-38	postive
JMJD1C	AC004884.2	0.567150963264586	1.30763321547821e-36	postive
KMT2A	AC004884.2	0.706150629460956	9.40940287857186e-64	postive
LHCGR	AC004884.2	0.60023956032635	7.0296289894163e-42	postive
LRBA	AC004884.2	0.564154236532274	3.6708491675308e-36	postive
LYST	AC004884.2	0.625729266716993	2.23074104838117e-46	postive
MDM4	AC004884.2	0.637354671301883	1.42904489671725e-48	postive
MYSM1	AC004884.2	0.524261655849309	1.31842990244305e-30	postive
NF1	AC004884.2	0.532415687620166	1.10684776553359e-31	postive
NODAL	AC004884.2	0.509377238113703	1.02474276672163e-28	postive
PURA	AC004884.2	0.699697049945181	3.81980776325417e-62	postive
REV3L	AC004884.2	0.69802877859052	9.79132744795285e-62	postive
RNU4ATAC	AC004884.2	0.899239312693266	5.07565511324026e-150	postive
RSPH9	AC004884.2	0.537034552580977	2.63942877435355e-32	postive
TBL1XR1	AC004884.2	0.52244123379835	2.27151460490273e-30	postive
TERC	AC004884.2	0.701921127558673	1.07798989627797e-62	postive
FAM111B	AL449423.1	0.530799587115314	1.8183086398614e-31	postive
CYBB	LINC00308	0.56837783669939	8.5434429629292e-37	postive
TLR1	LINC00308	0.589944072940404	3.56296537247123e-40	postive
CD28	LINC00308	0.535079185358584	4.85563733644087e-32	postive
ATM	LINC00308	0.704936255722847	1.90355551293703e-63	postive
CCDC39	LINC00308	0.506437663048304	2.36105734061103e-28	postive
CCDC65	LINC00308	0.579455934582996	1.68606793445246e-38	postive
DNAH1	LINC00308	0.539591732750213	1.18215357186048e-32	postive
IL6ST	LINC00308	0.679960074289694	1.75459154636679e-57	postive
LACC1	LINC00308	0.596613660647132	2.84700679643259e-41	postive
LYST	LINC00308	0.636654138161648	1.9493403602828e-48	postive
MDM4	LINC00308	0.603850008787906	1.71518278225512e-42	postive
NABP1	LINC00308	0.787941585628315	8.545071725941e-89	postive
NEK10	LINC00308	0.545848841403548	1.60846925443623e-33	postive
PTCH1	LINC00308	0.527226744993362	5.39721403595491e-31	postive
REV3L	LINC00308	0.517509328183362	9.75589989703716e-30	postive
RNU4ATAC	LINC00308	0.623447415017199	5.8633868319659e-46	postive
TLR4	LINC00308	0.511753829825581	5.18755657239381e-29	postive
ZEB1	LINC00308	0.583366295743216	4.0686493532719e-39	postive
ZEB2	LINC00308	0.676183537072455	1.24379513109656e-56	postive
CFAP300	AP000851.1	0.609477871909575	1.83496626460514e-43	postive
ERCC8	CKMT2-AS1	0.501244978999553	1.01136644101577e-27	postive
NEK9	CKMT2-AS1	0.50245567391606	7.22050052385767e-28	postive
FZD5	SPIN4-AS1	0.519734283990886	5.0699237392191e-30	postive
AFF4	SPIN4-AS1	0.743259567077267	6.28991660474915e-74	postive
ATM	SPIN4-AS1	0.551877457767759	2.26146800978421e-34	postive
BCKDHB	SPIN4-AS1	0.510542944850147	7.34326355734144e-29	postive
BPTF	SPIN4-AS1	0.508912579037661	1.16989907415874e-28	postive
BRAF	SPIN4-AS1	0.728722211781008	9.67098418507481e-70	postive
CCDC39	SPIN4-AS1	0.617915312107775	5.90735468230515e-45	postive
CCDC65	SPIN4-AS1	0.800455894981682	1.27970683702903e-93	postive
EPG5	SPIN4-AS1	0.544972092450732	2.13251165994705e-33	postive
KMT2A	SPIN4-AS1	0.594367784968003	6.71102033160727e-41	postive
LHCGR	SPIN4-AS1	0.775997382096126	1.74153773465984e-84	postive
LRBA	SPIN4-AS1	0.552913396588348	1.60780032169627e-34	postive
MASP2	SPIN4-AS1	0.606787244268991	5.37180245013532e-43	postive
MDM4	SPIN4-AS1	0.628124122876432	8.02054714081019e-47	postive
MYSM1	SPIN4-AS1	0.54947485680618	4.96617693796774e-34	postive
NODAL	SPIN4-AS1	0.566031207401082	1.92542201671751e-36	postive
PKHD1	SPIN4-AS1	0.616808565861778	9.32632933918978e-45	postive
PURA	SPIN4-AS1	0.710155194493402	8.97976505404603e-65	postive
REV3L	SPIN4-AS1	0.688353825054049	2.02798136358662e-59	postive
RNU4ATAC	SPIN4-AS1	0.796510430992639	4.62002644785124e-92	postive
RSPH9	SPIN4-AS1	0.683246237189765	3.11576200377609e-58	postive
TBL1XR1	SPIN4-AS1	0.505960659116208	2.70144977335785e-28	postive
ADORA2A	CFAP44-AS1	0.576640130542908	4.63819158312946e-38	postive
AFF4	CFAP44-AS1	0.664149897360927	5.27540406953652e-54	postive
ALMS1	CFAP44-AS1	0.528480031984566	3.69031915212407e-31	postive
ATM	CFAP44-AS1	0.585430855384115	1.90583462404773e-39	postive
BPTF	CFAP44-AS1	0.507735962925002	1.63471234160429e-28	postive
BRAF	CFAP44-AS1	0.706204759950815	9.11770441945981e-64	postive
CCDC39	CFAP44-AS1	0.574649301542357	9.42991249041677e-38	postive
CCDC65	CFAP44-AS1	0.800380065735606	1.37206447352609e-93	postive
DNAH1	CFAP44-AS1	0.518751626190517	6.77339932689315e-30	postive
EPG5	CFAP44-AS1	0.554392950600027	9.85663500319927e-35	postive
JMJD1C	CFAP44-AS1	0.523645861254696	1.5853899915939e-30	postive
KMT2A	CFAP44-AS1	0.669642982292308	3.45284620410452e-55	postive
LHCGR	CFAP44-AS1	0.640808860974092	3.05512962480846e-49	postive
LRBA	CFAP44-AS1	0.572799916409044	1.81506697451368e-37	postive
LYST	CFAP44-AS1	0.566636383436936	1.56238392446365e-36	postive
MDM4	CFAP44-AS1	0.656925136663129	1.7452145814538e-52	postive
MYSM1	CFAP44-AS1	0.568454526498975	8.31864050525797e-37	postive
NF1	CFAP44-AS1	0.52220622940696	2.43618929372256e-30	postive
NODAL	CFAP44-AS1	0.538332925559738	1.75697662905337e-32	postive
PURA	CFAP44-AS1	0.692188346668386	2.51202880087449e-60	postive
REV3L	CFAP44-AS1	0.657541564274832	1.29966422175464e-52	postive
RNU4ATAC	CFAP44-AS1	0.878773667331712	1.94606332917764e-134	postive
RSPH9	CFAP44-AS1	0.601214528214283	4.81135775079085e-42	postive
TBL1XR1	CFAP44-AS1	0.527176040581643	5.48068539917307e-31	postive
TERC	CFAP44-AS1	0.653660377630991	8.21999802018593e-52	postive
AFF4	AL031600.2	0.647901300461178	1.20775304053968e-50	postive
ATM	AL031600.2	0.674338134811384	3.20462090481853e-56	postive
BRAF	AL031600.2	0.595546306548201	4.28289262546721e-41	postive
CCDC39	AL031600.2	0.560274125695966	1.37545693278561e-35	postive
CCDC65	AL031600.2	0.764323693949975	1.59371272694636e-80	postive
DNAH1	AL031600.2	0.539298451572285	1.29668135461182e-32	postive
EPG5	AL031600.2	0.557045223847269	4.07495617249281e-35	postive
IL6ST	AL031600.2	0.537902952602052	2.01086073447194e-32	postive
JMJD1C	AL031600.2	0.510423303095085	7.5992136973635e-29	postive
KMT2A	AL031600.2	0.529312565161636	2.86422016894118e-31	postive
LHCGR	AL031600.2	0.665562668602721	2.63105265676605e-54	postive
LYST	AL031600.2	0.605618271010039	8.53902744021209e-43	postive
MASP2	AL031600.2	0.508692887764	1.24543073836753e-28	postive
MDM4	AL031600.2	0.67744295546299	6.49398160005224e-57	postive
NABP1	AL031600.2	0.656703362135803	1.94013790298773e-52	postive
PURA	AL031600.2	0.585196702465376	2.07758502075125e-39	postive
REV3L	AL031600.2	0.640286176360096	3.8633843665272e-49	postive
RNU4ATAC	AL031600.2	0.81060737786358	8.57954376238641e-98	postive
RSPH9	AL031600.2	0.614671305127218	2.24110860968804e-44	postive
TERC	AL031600.2	0.539233301725842	1.32357626494597e-32	postive
ZEB2	AL031600.2	0.543538704125464	3.37563896450986e-33	postive
FGFR1	AL390755.1	0.548473449210094	6.88019653193854e-34	postive
PAX6	AL390755.1	0.504757345378932	3.7908718917959e-28	postive
CYBB	ZEB2-AS1	0.721526805403572	9.09149141219112e-68	postive
TLR1	ZEB2-AS1	0.723104407902167	3.39913050295345e-68	postive
CD28	ZEB2-AS1	0.690448449214215	6.506467377599e-60	postive
ATM	ZEB2-AS1	0.701996142208381	1.03274804245244e-62	postive
CARD8	ZEB2-AS1	0.5001299383023	1.37775483570179e-27	postive
DNAH1	ZEB2-AS1	0.595365009629586	4.58981474645278e-41	postive
F13A1	ZEB2-AS1	0.590676379759308	2.70745801662899e-40	postive
IL6ST	ZEB2-AS1	0.811695610764273	2.95870968629586e-98	postive
LACC1	ZEB2-AS1	0.645394014998417	3.82152298278805e-50	postive
LYST	ZEB2-AS1	0.685203403453648	1.10102291788881e-58	postive
MDM4	ZEB2-AS1	0.507311144833391	1.84399997089818e-28	postive
MTTP	ZEB2-AS1	0.59282088363257	1.20667817617313e-40	postive
NABP1	ZEB2-AS1	0.839967588721247	1.93758963073848e-111	postive
NEK10	ZEB2-AS1	0.597756944296468	1.83521026356551e-41	postive
PTCH1	ZEB2-AS1	0.543218365651411	3.7394011183042e-33	postive
TLR4	ZEB2-AS1	0.59697582804872	2.47776892012469e-41	postive
ZEB1	ZEB2-AS1	0.69538980384878	4.28322662135314e-61	postive
ZEB2	ZEB2-AS1	0.821165601144799	2.07106873713924e-102	postive
ADORA2A	PHC2-AS1	0.598034736753104	1.64904936102629e-41	postive
AFF4	PHC2-AS1	0.540848036742418	7.94693854915929e-33	postive
ALMS1	PHC2-AS1	0.541525649692036	6.41019002927205e-33	postive
BPTF	PHC2-AS1	0.520747403850563	3.75721879977717e-30	postive
BRAF	PHC2-AS1	0.654109484927201	6.6494271758422e-52	postive
CCDC39	PHC2-AS1	0.517495983464831	9.79413252609458e-30	postive
CCDC65	PHC2-AS1	0.683181832932061	3.2238162476226e-58	postive
KMT2A	PHC2-AS1	0.620713017611791	1.84728977489372e-45	postive
LHCGR	PHC2-AS1	0.510726921756247	6.966215297301e-29	postive
LRBA	PHC2-AS1	0.563408774448379	4.73774789414813e-36	postive
MDM4	PHC2-AS1	0.514216207958218	2.54787913733704e-29	postive
MYSM1	PHC2-AS1	0.552932846038719	1.59751714491505e-34	postive
PURA	PHC2-AS1	0.611857846904615	7.03487771515518e-44	postive
REV3L	PHC2-AS1	0.601599050406548	4.14160830063829e-42	postive
RNU4ATAC	PHC2-AS1	0.695791532455873	3.4249382287107e-61	postive
TERC	PHC2-AS1	0.527627077389588	4.78085287622867e-31	postive
FZD5	AC130650.1	0.538154693595435	1.85811957901992e-32	postive
AFF4	AC130650.1	0.732170320248647	1.04056064644742e-70	postive
ALMS1	AC130650.1	0.520016315135942	4.66464400639694e-30	postive
ATM	AC130650.1	0.649063045380411	7.05638671495109e-51	postive
BRAF	AC130650.1	0.693174898508476	1.46001056825008e-60	postive
CCDC39	AC130650.1	0.577636615460187	3.24571211320044e-38	postive
CCDC65	AC130650.1	0.823352424520631	2.09736944291598e-103	postive
DNAH1	AC130650.1	0.507972664476777	1.52847344221407e-28	postive
EPG5	AC130650.1	0.569340568035635	6.10991630067446e-37	postive
JMJD1C	AC130650.1	0.519810570829454	4.95698512541473e-30	postive
KMT2A	AC130650.1	0.590396055596992	3.00777986744226e-40	postive
LHCGR	AC130650.1	0.774927480719455	4.11062078549974e-84	postive
LRBA	AC130650.1	0.50863370061203	1.26659104607161e-28	postive
LYST	AC130650.1	0.583082538250273	4.51372625475378e-39	postive
MASP2	AC130650.1	0.540035373140056	1.02766297482138e-32	postive
MDM4	AC130650.1	0.683951587499599	2.14367721319456e-58	postive
MYSM1	AC130650.1	0.505851996671695	2.78553259745793e-28	postive
NABP1	AC130650.1	0.561804327362469	8.18665691307398e-36	postive
NODAL	AC130650.1	0.554708039364089	8.87843176901385e-35	postive
PAH	AC130650.1	0.505020942353591	3.52010977635431e-28	postive
PKHD1	AC130650.1	0.577045995847114	4.01112331028317e-38	postive
PURA	AC130650.1	0.682139771073259	5.58986277324097e-58	postive
REV3L	AC130650.1	0.69321023910863	1.43184538644489e-60	postive
RNU4ATAC	AC130650.1	0.896800286096746	5.38887105025715e-148	postive
RSPH9	AC130650.1	0.682059760069627	5.83059763487202e-58	postive
TERC	AC130650.1	0.588241530113529	6.72797048632869e-40	postive
MYSM1	AC245052.4	0.567524696672025	1.14883443093412e-36	postive
APC2	FOXD3-AS1	0.557208008254905	3.85892853685561e-35	postive
FOXD3	FOXD3-AS1	0.849472669055254	1.84208720448989e-116	postive
FOXE3	FOXD3-AS1	0.505208155301972	3.339505217894e-28	postive
MEIS2	FOXD3-AS1	0.565639918062535	2.20340897081813e-36	postive
NKX2-5	FOXD3-AS1	0.533353692586829	8.28760666585234e-32	postive
ANAPC1	SNHG4	0.515437519624176	1.7868569368161e-29	postive
APC	SNHG4	0.549573530476029	4.80890170968297e-34	postive
ATM	SNHG4	0.604146994943885	1.52605162202262e-42	postive
BPTF	SNHG4	0.515784271611934	1.6152045998699e-29	postive
CCDC39	SNHG4	0.576712773521218	4.51922980413451e-38	postive
DNAH1	SNHG4	0.577089725024281	3.94878999364648e-38	postive
EPG5	SNHG4	0.515177172162384	1.92747719576146e-29	postive
KANSL1	SNHG4	0.50726763679035	1.86687445668557e-28	postive
KMT2A	SNHG4	0.597870969474298	1.75640286428397e-41	postive
KMT2D	SNHG4	0.607367676135856	4.26445509111575e-43	postive
LYST	SNHG4	0.560951859692467	1.09341979341877e-35	postive
MDM4	SNHG4	0.645480547828957	3.6732417957594e-50	postive
MYSM1	SNHG4	0.579577473821008	1.61365193399404e-38	postive
NF1	SNHG4	0.533347583286861	8.30326365899107e-32	postive
NSD1	SNHG4	0.559251413911475	1.94268666320205e-35	postive
PURA	SNHG4	0.520005790214303	4.6791761834729e-30	postive
RANBP2	SNHG4	0.513016406621029	3.60536231884084e-29	postive
RTEL1	SNHG4	0.559251737160536	1.94247502735749e-35	postive
XPNPEP3	SNHG4	0.598972377781382	1.14843685914618e-41	postive
EIF2AK2	AL445490.1	0.527440669734022	5.05866916959776e-31	postive
IRF9	AL445490.1	0.516142299454937	1.45507744830298e-29	postive
AFF4	LINC01355	0.543947575391504	2.96180761399023e-33	postive
BCKDHB	LINC01355	0.509671862506181	9.42082726949679e-29	postive
BRAF	LINC01355	0.611722539191431	7.43058839922929e-44	postive
CCDC39	LINC01355	0.679457134908776	2.28133428367998e-57	postive
CCDC65	LINC01355	0.695710489199174	3.5830921473576e-61	postive
LHCGR	LINC01355	0.630496929977522	2.88539207552998e-47	postive
MASP2	LINC01355	0.659594710232526	4.84459571734017e-53	postive
MDM4	LINC01355	0.683039421172044	3.47612978300524e-58	postive
MYSM1	LINC01355	0.648433594734164	9.44422437190507e-51	postive
NODAL	LINC01355	0.501263798339005	1.00609326442583e-27	postive
PKHD1	LINC01355	0.54808362586011	7.80881421096336e-34	postive
PURA	LINC01355	0.568507474465497	8.16686097394058e-37	postive
RNU4ATAC	LINC01355	0.582765680217838	5.06788922169758e-39	postive
RSPH9	LINC01355	0.602905610171913	2.48491124588076e-42	postive
LAMB2	ELN-AS1	0.508217402300834	1.42580340641893e-28	postive
DNAH1	AC093520.1	0.500264374312931	1.32742652382414e-27	postive
BRAF	AC245884.1	0.51724873222046	1.05299146759829e-29	postive
CCDC39	AC245884.1	0.504133605175815	4.5162813074025e-28	postive
MYSM1	AC245884.1	0.596517949005313	2.95337630961278e-41	postive
STX16	AC132872.3	0.526094718972552	7.59819409723079e-31	postive
AOX1	AL445423.1	0.542937837910195	4.08964208531302e-33	postive
CCL23	AL445423.1	0.516155066159297	1.44966720352789e-29	postive
ELN	AL445423.1	0.580127957546547	1.3223863424039e-38	postive
FBLN5	AL445423.1	0.615013049046358	1.94884454129437e-44	postive
LRRC32	AL445423.1	0.542396651505898	4.85953330825924e-33	postive
ATOH7	AC108860.2	0.504780542580493	3.76624054595466e-28	postive
FZD5	LINC00456	0.599505443520739	9.34429827286704e-42	postive
AFF4	LINC00456	0.645656979418704	3.38836204626177e-50	postive
AMACR	LINC00456	0.543034148949822	3.96588385532828e-33	postive
BRAF	LINC00456	0.582442604989972	5.70228759234084e-39	postive
CCDC65	LINC00456	0.611338454192201	8.67810352573443e-44	postive
LHCGR	LINC00456	0.65701471157506	1.67211027052161e-52	postive
PAH	LINC00456	0.534336070692744	6.11510459540672e-32	postive
PKHD1	LINC00456	0.605759562039502	8.07464519272478e-43	postive
PURA	LINC00456	0.506339638880658	2.42735784693062e-28	postive
RNU4ATAC	LINC00456	0.618763915197707	4.15715607201245e-45	postive
RSPH9	LINC00456	0.605249755837871	9.87850592958832e-43	postive
AMACR	NDUFB2-AS1	0.541292682771246	6.90210854146605e-33	postive
BCKDHB	NDUFB2-AS1	0.511890005423561	4.98829264838946e-29	postive
BRAF	NDUFB2-AS1	0.658211332294514	9.42743863364874e-53	postive
LHCGR	NDUFB2-AS1	0.620791923267538	1.78740171765489e-45	postive
PAH	NDUFB2-AS1	0.504627167424389	3.93208034733874e-28	postive
PKHD1	NDUFB2-AS1	0.595940402231697	3.68410960848753e-41	postive
RSPH9	NDUFB2-AS1	0.591597567018089	1.91479152100335e-40	postive
MLXIPL	LINC02851	0.540371126883214	9.24184610059752e-33	postive
BRAF	EAF1-AS1	0.517073784954138	1.10832878824983e-29	postive
CCDC39	EAF1-AS1	0.613317153355394	3.89224078043243e-44	postive
CCDC65	EAF1-AS1	0.575224508760135	7.68578187224384e-38	postive
MASP2	EAF1-AS1	0.523657218417135	1.58001309854069e-30	postive
MDM4	EAF1-AS1	0.54227351586313	5.05381840723412e-33	postive
MYSM1	EAF1-AS1	0.568389767863425	8.50807783231442e-37	postive
SETD5	EAF1-AS1	0.503902776855376	4.81817148235799e-28	postive
KMT2D	LINC01001	0.500076816408145	1.39815753897862e-27	postive
MYSM1	LINC01001	0.537446839776786	2.31990125862553e-32	postive
ATP7A	SEPTIN7-DT	0.521574877075676	2.93936115941015e-30	postive
MLXIPL	SEPTIN7-DT	0.542058901308922	5.41098138549428e-33	postive
ARVCF	AC012615.1	0.53488623595175	5.15556196444482e-32	postive
TCF3	AC012615.1	0.502005210109215	8.18624635068523e-28	postive
CCDC65	Z98200.2	0.551684300373539	2.4096741440441e-34	postive
LHCGR	Z98200.2	0.562995865465876	5.45539187623682e-36	postive
PKHD1	Z98200.2	0.501734978650556	8.82573344714181e-28	postive
RSPH9	Z98200.2	0.528078437411405	4.16911822443557e-31	postive
ABCB4	MAGI2-AS3	0.570300418653749	4.36913880568156e-37	postive
APC2	MAGI2-AS3	0.543789609283833	3.11537440418797e-33	postive
BNC2	MAGI2-AS3	0.583923889848951	3.31686357098976e-39	postive
CACNA1C	MAGI2-AS3	0.526718803392294	6.29345621975132e-31	postive
DDR2	MAGI2-AS3	0.537199020700734	2.50705435591623e-32	postive
EPM2A	MAGI2-AS3	0.50849417502887	1.31789006499596e-28	postive
FAT4	MAGI2-AS3	0.54026083155843	9.56986233331675e-33	postive
FBLN5	MAGI2-AS3	0.539216234629742	1.33071259639733e-32	postive
FOXD3	MAGI2-AS3	0.546073661530574	1.49605679818593e-33	postive
GAS1	MAGI2-AS3	0.534286704827271	6.20938618849135e-32	postive
LAMA2	MAGI2-AS3	0.514192123938783	2.56573129257542e-29	postive
LRRC32	MAGI2-AS3	0.50085970657988	1.12552584212529e-27	postive
MAP3K7	MAGI2-AS3	0.51336664264311	3.25836090352511e-29	postive
MEIS2	MAGI2-AS3	0.591596162183301	1.91580494134613e-40	postive
ROR2	MAGI2-AS3	0.50182028899778	8.61869483536837e-28	postive
TEK	MAGI2-AS3	0.551012602328714	3.00389683600159e-34	postive
TGFB3	MAGI2-AS3	0.501662225603411	9.00617405692398e-28	postive
ZEB1	MAGI2-AS3	0.509550894682794	9.75192227087083e-29	postive
ATM	NXT1-AS1	0.620923019167695	1.6921287471427e-45	postive
DNAH1	NXT1-AS1	0.613915487638258	3.05080780433952e-44	postive
IL6ST	NXT1-AS1	0.581311587087769	8.60828668300602e-39	postive
LACC1	NXT1-AS1	0.514312839158196	2.47747819943277e-29	postive
LYST	NXT1-AS1	0.619601621641891	2.93562751612533e-45	postive
MDM4	NXT1-AS1	0.57819778591304	2.65317416514142e-38	postive
NABP1	NXT1-AS1	0.646642528459194	2.1563482209968e-50	postive
NEK10	NXT1-AS1	0.517371984310677	1.01565488217639e-29	postive
ZEB2	NXT1-AS1	0.544822909809373	2.23715372059192e-33	postive
COL2A1	AL137003.1	0.686366292194392	5.91124518987879e-59	postive
COL1A1	AC104083.1	0.518112409275228	8.17378293906298e-30	postive
COL1A2	AC104083.1	0.524888245861415	1.0924607813284e-30	postive
COL3A1	AC104083.1	0.527841774486358	4.47953352649489e-31	postive
ADAMTS2	AC104083.1	0.58732499949173	9.45860399735404e-40	postive
AEBP1	AC104083.1	0.504755667361858	3.79265981249256e-28	postive
COL5A2	AC104083.1	0.536913549625982	2.7412125780829e-32	postive
DDR2	AC104083.1	0.516829566733569	1.19041481734295e-29	postive
LAMA2	AC104083.1	0.500826550009159	1.13592574006378e-27	postive
LRRC32	AC104083.1	0.535545933966383	4.19962317208339e-32	postive
TGFB3	AC104083.1	0.637954815213859	1.094584672334e-48	postive
SCN1B	BX322562.1	0.518919222095487	6.44731813377303e-30	postive
LAMB2	BX322562.1	0.514422404201581	2.39997858011865e-29	postive
EFEMP2	BX322562.1	0.58023045101184	1.27421875818668e-38	postive
LRRC32	BX322562.1	0.573817737688165	1.26649255871376e-37	postive
TGFB3	BX322562.1	0.512112372967361	4.67904822427288e-29	postive
BCOR	LINC01560	0.509727126172989	9.2732893714014e-29	postive
ADORA2A	AC087286.4	0.663227431294187	8.29162209018237e-54	postive
AFF4	AC087286.4	0.585240825464114	2.04408866959899e-39	postive
ALMS1	AC087286.4	0.523224804666735	1.79802994157325e-30	postive
ATM	AC087286.4	0.695347799793832	4.38446192193352e-61	postive
BRAF	AC087286.4	0.547640517431593	9.01566326782446e-34	postive
CCDC39	AC087286.4	0.520606609306383	3.91721733838013e-30	postive
CCDC65	AC087286.4	0.708952688778195	1.82585671782412e-64	postive
DNAH1	AC087286.4	0.611285014223277	8.86738340989009e-44	postive
EPG5	AC087286.4	0.573606338609261	1.36492436552827e-37	postive
IL6ST	AC087286.4	0.540642124319345	8.48239801444051e-33	postive
JMJD1C	AC087286.4	0.607821527929969	3.55899078620527e-43	postive
KMT2A	AC087286.4	0.712808231865679	1.85214776489927e-65	postive
LRBA	AC087286.4	0.508785718262062	1.2129441616768e-28	postive
LYST	AC087286.4	0.708446509886556	2.45883729805264e-64	postive
MDM4	AC087286.4	0.64580187445978	3.17087828577367e-50	postive
MYSM1	AC087286.4	0.510738006870746	6.94411858307706e-29	postive
NABP1	AC087286.4	0.594131042943059	7.34300201278525e-41	postive
NEK10	AC087286.4	0.548043784399941	7.91043988557487e-34	postive
NF1	AC087286.4	0.544156833035139	2.76985646762031e-33	postive
PURA	AC087286.4	0.631049372352402	2.27131748324343e-47	postive
REV3L	AC087286.4	0.669110973321888	4.507814718465e-55	postive
RNU4ATAC	AC087286.4	0.847627427053597	1.84918497767814e-115	postive
TERC	AC087286.4	0.754798059545904	1.85491654729799e-77	postive
ZEB2	AC087286.4	0.550317322306831	3.77176447918736e-34	postive
ADORA2A	AL031670.1	0.515937594047251	1.54460355961574e-29	postive
AFF4	AL031670.1	0.576174532352907	5.47781282646944e-38	postive
ALMS1	AL031670.1	0.538345957996159	1.74979843342649e-32	postive
ANAPC1	AL031670.1	0.501571125869863	9.23726525274347e-28	postive
APC	AL031670.1	0.536614361040474	3.00985394707569e-32	postive
ATM	AL031670.1	0.643730139666961	8.15890741035139e-50	postive
BPTF	AL031670.1	0.592025307214008	1.62967966539725e-40	postive
BRAF	AL031670.1	0.503457860296661	5.45740898282662e-28	postive
CARD8	AL031670.1	0.502428429970123	7.27556644284812e-28	postive
CCDC39	AL031670.1	0.619792287948299	2.71173395852663e-45	postive
CCDC65	AL031670.1	0.701950585106943	1.05999389875305e-62	postive
CSPP1	AL031670.1	0.556574821996417	4.76880599422058e-35	postive
DNAH1	AL031670.1	0.564949232954429	2.79439860747863e-36	postive
EPG5	AL031670.1	0.637109117953843	1.59349549318335e-48	postive
JMJD1C	AL031670.1	0.580782373632285	1.04320796504904e-38	postive
KANSL1	AL031670.1	0.555633532456	6.52721427643516e-35	postive
KMT2A	AL031670.1	0.699949465079932	3.31086626478644e-62	postive
KMT2D	AL031670.1	0.538534047987607	1.64937366437211e-32	postive
LYST	AL031670.1	0.603833652655764	1.72624870737997e-42	postive
MDM4	AL031670.1	0.715306655835832	4.11976078333182e-66	postive
MYSM1	AL031670.1	0.653379582261658	9.38356490812521e-52	postive
NF1	AL031670.1	0.598527005095615	1.36397257398534e-41	postive
NIPBL	AL031670.1	0.516580888945287	1.28017363904614e-29	postive
NSD1	AL031670.1	0.518572790749848	7.139341306723e-30	postive
PIK3CA	AL031670.1	0.529354520874534	2.82782121214884e-31	postive
PURA	AL031670.1	0.627622258637537	9.9453696708369e-47	postive
REV3L	AL031670.1	0.632985930908234	9.77914047309754e-48	postive
RNU4ATAC	AL031670.1	0.612389262600507	5.67286945830909e-44	postive
RTEL1	AL031670.1	0.630427222695291	2.97374300797449e-47	postive
SETD2	AL031670.1	0.504991085629999	3.54979162002763e-28	postive
TERC	AL031670.1	0.511551769760201	5.49781197357128e-29	postive
TPP2	AL031670.1	0.532055180430141	1.23673996652326e-31	postive
TTC37	AL031670.1	0.50043102712079	1.26755291225531e-27	postive
WDR26	AL031670.1	0.521720017036627	2.81528654587944e-30	postive
CCDC39	AC006557.1	0.510952799232286	6.52938001180137e-29	postive
CD48	AC243960.3	0.648329192050534	9.91135265121784e-51	postive
EBI3	AC243960.3	0.558419438920044	2.57044804249929e-35	postive
GP1BA	AC243960.3	0.511410404840107	5.72570757784733e-29	postive
GPR183	AC243960.3	0.547540345443292	9.31309857883805e-34	postive
IL10RA	AC243960.3	0.580758491560497	1.05228499598006e-38	postive
LCK	AC243960.3	0.627015951480274	1.28899478175449e-46	postive
LCP2	AC243960.3	0.530165413914437	2.20773311919759e-31	postive
LTA	AC243960.3	0.611161789135382	9.31957506813038e-44	postive
PIK3R5	AC243960.3	0.553113914561939	1.50485445753942e-34	postive
CD28	AC243960.3	0.523601162387515	1.60672837822285e-30	postive
CD40LG	AC243960.3	0.580548419452789	1.13557463309617e-38	postive
CCL19	AC243960.3	0.513645456643142	3.00590677953503e-29	postive
CXCR4	AC243960.3	0.564303503686146	3.48775290995121e-36	postive
LY86	AC243960.3	0.614345095002751	2.56047717398509e-44	postive
ANKRD55	AC243960.3	0.507177844256002	1.91497348922927e-28	postive
BTK	AC243960.3	0.721844079694919	7.46352976964777e-68	postive
CD19	AC243960.3	0.599510321785072	9.32666374776983e-42	postive
CD27	AC243960.3	0.581315255770349	8.59681652050932e-39	postive
CD3E	AC243960.3	0.50489431580102	3.64770495440403e-28	postive
CD79A	AC243960.3	0.604758261423748	1.19940038248187e-42	postive
CD79B	AC243960.3	0.545766716473176	1.65158385584198e-33	postive
FERMT3	AC243960.3	0.531274617003004	1.57188729285806e-31	postive
FLI1	AC243960.3	0.572125837241522	2.30197327150578e-37	postive
IKZF1	AC243960.3	0.663374805035488	7.7145757764885e-54	postive
IL21R	AC243960.3	0.598062500544011	1.63150545878244e-41	postive
IRF8	AC243960.3	0.549588299493313	4.78578952816623e-34	postive
ITGB2	AC243960.3	0.576905629654535	4.21786574180154e-38	postive
ITK	AC243960.3	0.513540983735665	3.09815276078681e-29	postive
JAK3	AC243960.3	0.602727502555542	2.66449187544882e-42	postive
MS4A1	AC243960.3	0.524758493780384	1.13586796964854e-30	postive
NCF1	AC243960.3	0.678007726643346	4.84715213673671e-57	postive
NCKAP1L	AC243960.3	0.655605419348882	3.27275301693533e-52	postive
PIK3CD	AC243960.3	0.546799722734533	1.18350423610417e-33	postive
PTPRC	AC243960.3	0.641024707316761	2.77252644408995e-49	postive
RAC2	AC243960.3	0.5117777399795	5.1520084572012e-29	postive
RHOH	AC243960.3	0.666946518587316	1.32611128696543e-54	postive
SH2D1A	AC243960.3	0.502244460100826	7.65842736212624e-28	postive
TMC8	AC243960.3	0.572218718360961	2.22788866894642e-37	postive
TNFRSF13B	AC243960.3	0.546878370754754	1.15379893727093e-33	postive
TNFRSF13C	AC243960.3	0.573939009592258	1.21323389779328e-37	postive
WAS	AC243960.3	0.67748578867923	6.35166045917461e-57	postive
WIPF1	AC243960.3	0.62915914494901	5.14048524507911e-47	postive
FZD5	AC124312.2	0.63879043544561	7.5437830217118e-49	postive
AFF4	AC124312.2	0.760730527481315	2.37550032035531e-79	postive
AMACR	AC124312.2	0.621885830108327	1.13077256479261e-45	postive
BCKDHB	AC124312.2	0.628606207524945	6.5209016400535e-47	postive
BRAF	AC124312.2	0.724562302102607	1.36105420221562e-68	postive
CCDC65	AC124312.2	0.639200839063362	6.28070694393961e-49	postive
DBT	AC124312.2	0.549144811644985	5.53014569926956e-34	postive
LHCGR	AC124312.2	0.840105669595181	1.64694225322924e-111	postive
LRBA	AC124312.2	0.524699222062621	1.15626005245141e-30	postive
MASP2	AC124312.2	0.56673348370005	1.51081548842295e-36	postive
MDM4	AC124312.2	0.527603229284431	4.81553555253769e-31	postive
NODAL	AC124312.2	0.516739632536191	1.22213392736759e-29	postive
PAH	AC124312.2	0.606662047884328	5.64570030797962e-43	postive
PKHD1	AC124312.2	0.747132466204366	4.31617280552565e-75	postive
PURA	AC124312.2	0.6149753536269	1.97913157088364e-44	postive
REV3L	AC124312.2	0.536705549670503	2.92532798679292e-32	postive
RNF125	AC124312.2	0.507563582165671	1.71664379007854e-28	postive
RNU4ATAC	AC124312.2	0.671819903921709	1.15309544761996e-55	postive
RSPH9	AC124312.2	0.739719397006749	6.98272788979543e-73	postive
CD48	AC079209.1	0.794657287481676	2.42307698483324e-91	postive
EBI3	AC079209.1	0.680661106332885	1.21583639773342e-57	postive
GP1BA	AC079209.1	0.567824169250188	1.03549926146614e-36	postive
LCK	AC079209.1	0.70710089110795	5.40773045503435e-64	postive
LTA	AC079209.1	0.695312959926389	4.47022984211432e-61	postive
SLAMF1	AC079209.1	0.737683694041367	2.73818147426378e-72	postive
CD40LG	AC079209.1	0.53272880957305	1.00504279733285e-31	postive
CD80	AC079209.1	0.54326067050676	3.68922471613576e-33	postive
CXCR4	AC079209.1	0.581948151532091	6.82859963177153e-39	postive
LY86	AC079209.1	0.674740233725717	2.60898612642499e-56	postive
ANKRD55	AC079209.1	0.521777375700523	2.76769334262073e-30	postive
BACH2	AC079209.1	0.672814163588331	6.96570565743704e-56	postive
BTK	AC079209.1	0.805589933229124	1.06451159974523e-95	postive
CD19	AC079209.1	0.81044339196934	1.00664856217156e-97	postive
CD27	AC079209.1	0.647844080589089	1.24007324677906e-50	postive
CD79A	AC079209.1	0.8234896863173	1.81465164721744e-103	postive
CD79B	AC079209.1	0.831178294001667	4.43406803958016e-107	postive
CIITA	AC079209.1	0.522500197033931	2.23195534313326e-30	postive
CR2	AC079209.1	0.638936859500275	7.06659565142896e-49	postive
FERMT3	AC079209.1	0.535845245961777	3.82591699453225e-32	postive
FLI1	AC079209.1	0.548862274551113	6.0629711065121e-34	postive
IKZF1	AC079209.1	0.678304899510395	4.15464760070185e-57	postive
IL21R	AC079209.1	0.695471363341415	4.09323762743128e-61	postive
IRF8	AC079209.1	0.67489164375078	2.41438969393409e-56	postive
JAK3	AC079209.1	0.52845347948363	3.72022362350445e-31	postive
MS4A1	AC079209.1	0.803601548383455	6.91858665117742e-95	postive
NCF1	AC079209.1	0.825743090331376	1.65427467693307e-104	postive
[truncated: 19,494 more rows]
