# Supplementary material for: A novel molecular subtypes and risk model based on inflammatory response-related lncrnas for bladder cancer
Source: Hereditas. 2022 Aug 13;159:32. doi: 10.1186/s41065-022-00245-w (PMC9375404; doi:10.1186/s41065-022-00245-w)
Supplement: Supplementary file 4 — Additional file 4. The results of differentially expressed IRRlncRNAs. [file 41065_2022_245_MOESM4_ESM.txt]

gene	conMean	treatMean	logFC	pValue	fdr
AF001548.1	24.27885113	0.648756264	-5.225879782	3.03E-10	1.02E-08
PGM5-AS1	197.8447224	5.900469058	-5.067395125	2.04E-12	2.48E-10
AC005180.1	82.87495478	2.552937445	-5.020706086	9.72E-10	2.49E-08
AC005180.2	114.9664867	3.958248358	-4.860207424	8.86E-11	3.76E-09
ADAMTS9-AS1	12.91744351	0.465880993	-4.793215293	5.24E-12	5.02E-10
AL391335.1	4.200969884	0.177310325	-4.566373989	1.92E-06	1.33E-05
AC103740.1	2.957501303	0.127230471	-4.538862668	1.03E-05	5.06E-05
AL161457.1	2.094831764	0.091517559	-4.516642009	1.78E-12	2.48E-10
FLNC-AS1	1.301832551	0.063576123	-4.35591505	1.16E-07	1.28E-06
AC012085.2	10.54249752	0.533111289	-4.305636141	3.84E-11	2.64E-09
MKX-AS1	1.910506578	0.097542874	-4.291774941	3.39E-10	1.09E-08
HAND2-AS1	7.821008537	0.429788137	-4.185657092	6.22E-10	1.67E-08
PGM5P4-AS1	1.230258169	0.06812087	-4.174720422	5.25E-14	4.57E-11
AC135012.3	3.0380334	0.169670094	-4.162333531	1.54E-12	2.48E-10
MIR1-1HG-AS1	8.081325895	0.453237054	-4.156254296	1.07E-10	4.14E-09
LINC01082	58.37501995	3.294881365	-4.147052712	7.30E-13	2.16E-10
AC036108.3	12.95711839	0.73270113	-4.144376254	7.33E-07	6.02E-06
AP001107.5	16.70164447	0.969674761	-4.106345417	2.02E-12	2.48E-10
AC079313.2	14.34043645	0.834939948	-4.102272685	4.56E-07	3.97E-06
LINC01154	1.773639236	0.108198964	-4.034954003	3.41E-09	6.98E-08
AP003548.1	0.992440011	0.063339117	-3.969811249	2.96E-10	1.01E-08
LINC01797	1.095400826	0.07073484	-3.95289409	7.57E-11	3.59E-09
RASA3-IT1	2.916842668	0.190297852	-3.938076387	3.36E-08	4.33E-07
MBNL1-AS1	28.61729412	1.917681364	-3.899452334	1.00E-08	1.69E-07
AC027449.1	3.904100405	0.27399808	-3.832752467	9.26E-14	5.37E-11
ADAMTS9-AS2	1.982975995	0.140285029	-3.821234257	5.47E-12	5.02E-10
TARID	1.300201974	0.092661482	-3.810622177	3.21E-12	3.28E-10
AC092376.1	1.015126016	0.073280302	-3.792089579	6.55E-11	3.30E-09
AL162424.1	24.76884179	1.855372561	-3.738745593	1.95E-08	2.74E-07
LINC01081	3.322195537	0.24921801	-3.736656756	5.90E-11	3.21E-09
AC135012.2	0.921824749	0.071020221	-3.698190738	8.20E-11	3.61E-09
LINC01778	2.393496816	0.191888828	-3.640777261	8.29E-11	3.61E-09
FENDRR	49.97805216	4.057570289	-3.622606683	1.42E-11	1.23E-09
AC002398.2	5.204563816	0.424232583	-3.616849923	7.44E-13	2.16E-10
AC053503.3	33.351676	3.232344348	-3.367106457	3.58E-11	2.60E-09
LINC00702	9.201396616	0.895562647	-3.360986594	6.09E-05	0.000217184
AL669970.3	2.171134926	0.216215533	-3.327907311	1.37E-12	2.48E-10
LINC02489	4.888340384	0.491907514	-3.31288575	9.53E-11	3.77E-09
AC092422.1	0.72340522	0.073392755	-3.301094451	4.25E-10	1.23E-08
AL132642.1	2.416569005	0.245353029	-3.300029202	1.06E-08	1.74E-07
AC134312.1	0.811912523	0.084360997	-3.266676251	1.64E-10	5.73E-09
AC087521.1	3.278177716	0.342220271	-3.259896945	2.20E-11	1.66E-09
AL136366.1	2.504486531	0.266531192	-3.232138567	4.78E-09	9.12E-08
CARMN	5.559653326	0.602730852	-3.205409106	3.92E-10	1.18E-08
AL021408.1	1.115204347	0.121939569	-3.193069829	4.33E-11	2.79E-09
AC134312.4	0.772283814	0.086434685	-3.159448861	6.63E-11	3.30E-09
AL445426.1	2.176084632	0.246273196	-3.143403143	7.62E-11	3.59E-09
MEF2C-AS1	1.052972837	0.119261333	-3.14226995	6.54E-11	3.30E-09
AC120498.10	3.394470605	0.388587474	-3.126875292	5.68E-10	1.54E-08
LINC02268	0.996782723	0.116092448	-3.102004941	5.05E-09	9.45E-08
HLX-AS1	1.040102374	0.122921304	-3.080918654	3.35E-06	2.06E-05
AC004637.1	2.584376334	0.307035013	-3.073341079	5.99E-08	7.00E-07
AC025280.1	2.974338237	0.355200691	-3.065862424	1.71E-08	2.49E-07
AC007671.1	1.593208753	0.192300762	-3.050498929	1.56E-11	1.29E-09
AC015540.1	0.68831019	0.084299604	-3.029461116	1.63E-10	5.73E-09
LINC01352	2.205417982	0.277266283	-2.991708014	1.25E-06	9.35E-06
AC016571.1	2.945038208	0.380865826	-2.950931601	0.009634628	0.013302052
LINC02269	1.827525027	0.237373614	-2.944659682	2.49E-07	2.36E-06
AC091588.3	1.138074304	0.149966429	-2.923883268	4.82E-09	9.12E-08
AP000802.1	0.748203461	0.099786006	-2.906521222	5.55E-10	1.53E-08
AL135785.1	0.839017258	0.112006459	-2.905118553	7.12E-08	8.26E-07
NR4A1AS	18.60136079	2.506951479	-2.891402188	5.28E-11	3.06E-09
ACTA2-AS1	12.99722992	1.770283025	-2.876152241	1.71E-08	2.49E-07
LINC02731	1.117515121	0.152770208	-2.870859219	5.46E-11	3.07E-09
AC119424.1	0.871124389	0.120167066	-2.857837187	1.40E-12	2.48E-10
LINC00844	1.684411153	0.234201804	-2.846420242	1.51E-13	6.58E-11
MIR100HG	24.91515884	3.467394974	-2.845099682	5.14E-11	3.06E-09
AC126696.2	1.317178696	0.183543748	-2.843255207	1.93E-08	2.73E-07
AC079313.1	4.914161216	0.687937956	-2.836594827	3.80E-06	2.29E-05
AC092376.2	2.339863795	0.335858168	-2.800500533	1.44E-09	3.43E-08
MRGPRF-AS1	0.901710474	0.132695675	-2.764542926	1.65E-10	5.73E-09
AC068506.1	3.048096689	0.448984947	-2.763169686	0.000299192	0.000802609
AP003071.4	10.57876084	1.559817152	-2.761721819	9.47E-11	3.77E-09
AL513217.1	4.970733326	0.735947766	-2.755783428	6.37E-06	3.51E-05
FGF13-AS1	0.549701582	0.083332497	-2.721697521	2.01E-08	2.80E-07
AC084064.1	0.552737416	0.08409342	-2.716529442	1.16E-08	1.82E-07
AC022893.1	6.287765326	0.959072455	-2.712835659	0.000404818	0.001033413
LYPLAL1-DT	1.870624296	0.286432616	-2.707252146	5.70E-08	6.76E-07
FRMD6-AS2	2.623467047	0.403517025	-2.70077322	1.11E-10	4.19E-09
LINC00881	1.075034983	0.165657894	-2.698104751	0.000235213	0.000662358
AL133346.1	2.043513484	0.322178781	-2.665118378	1.34E-09	3.27E-08
LINC01412	0.690472874	0.108860454	-2.665104773	8.65E-17	1.51E-13
AC106881.1	1.785544521	0.28386759	-2.653074058	1.29E-08	2.00E-07
AP003071.3	1.716889026	0.275321779	-2.640606149	5.83E-09	1.06E-07
CADM3-AS1	1.451698415	0.234448698	-2.6303976	3.47E-10	1.10E-08
AC074131.1	0.909940042	0.147729531	-2.622813234	1.03E-07	1.16E-06
AC127496.3	1.063847284	0.172733688	-2.622669687	3.67E-06	2.22E-05
AL513122.2	0.756376328	0.123713868	-2.612096981	4.24E-07	3.73E-06
AL445423.1	2.532228711	0.421331621	-2.587379614	1.26E-07	1.35E-06
LINC02202	2.111021389	0.354064655	-2.575856458	8.80E-10	2.29E-08
LINC01798	1.211530326	0.207621936	-2.544799736	1.55E-09	3.62E-08
RXYLT1-AS1	0.684712237	0.117900201	-2.537931621	0.000112686	0.000360354
PTPRD-AS1	1.679859205	0.29552441	-2.506991113	7.94E-11	3.61E-09
AL139220.2	3.132956672	0.555024135	-2.496902406	0.04336665	0.04462254
LINC02829	1.312664357	0.241687914	-2.441280837	6.17E-09	1.11E-07
AC008676.1	1.622531695	0.299181661	-2.439153009	0.01006689	0.013811233
AP003117.1	0.505662331	0.09430862	-2.422712756	2.30E-07	2.20E-06
LRRK2-DT	1.302340934	0.243341858	-2.420050763	1.55E-08	2.33E-07
AC105046.1	0.718349763	0.136379526	-2.39705938	7.20E-09	1.27E-07
AC005884.1	1.100376021	0.209451257	-2.393310156	2.09E-12	2.48E-10
LINC02147	0.571291094	0.111031849	-2.363252475	2.67E-12	2.90E-10
LINC01781	4.005890693	0.781992666	-2.356896073	0.009261647	0.012899622
AC120498.2	2.543105953	0.497381613	-2.354166489	5.59E-06	3.19E-05
LAMA4-AS1	0.550263098	0.108511085	-2.342279148	2.70E-07	2.52E-06
AP004609.3	1.034354665	0.204145732	-2.341059637	3.74E-05	0.000145317
MIR497HG	2.668082274	0.526760062	-2.340585281	2.18E-09	4.87E-08
ZNF710-AS1	17.35824611	3.44907425	-2.331340092	1.36E-06	1.00E-05
AC093627.6	2.993829953	0.59548409	-2.329857412	3.30E-07	3.04E-06
AL356489.2	1.475260616	0.294379127	-2.325222552	8.52E-08	9.76E-07
LINC01985	1.225754163	0.246964064	-2.311296626	1.49E-12	2.48E-10
LINC00968	0.858865404	0.174032465	-2.303075602	1.47E-07	1.52E-06
GATA6-AS1	2.468048868	0.505664565	-2.287118371	2.37E-09	5.10E-08
LINC01489	0.542921532	0.111411382	-2.284847076	1.68E-05	7.45E-05
AC104123.1	0.583267605	0.121150289	-2.267360097	5.05E-07	4.33E-06
BVES-AS1	1.835351165	0.383792825	-2.257656479	1.35E-06	9.99E-06
AF186192.1	1.086650326	0.232391103	-2.225261029	8.01E-10	2.11E-08
AL355073.2	1.500686295	0.322164538	-2.219752822	1.21E-09	3.00E-08
AC073316.3	1.903101042	0.412376859	-2.206316879	4.39E-08	5.53E-07
GAS6-DT	7.183432911	1.580347082	-2.184432018	1.65E-05	7.37E-05
MIR133A1HG	0.791213187	0.175002143	-2.176693884	2.37E-09	5.10E-08
LINC00402	0.432422605	0.095826951	-2.173938578	0.000259111	0.000718331
AC010976.2	3.368618947	0.751757362	-2.163818246	4.78E-08	5.86E-07
GAS1RR	1.03306093	0.231620473	-2.157090665	1.88E-07	1.86E-06
AP003973.2	1.194733911	0.270540348	-2.14277366	1.77E-07	1.77E-06
AC011472.4	8.506195274	1.93800826	-2.133939255	2.12E-07	2.07E-06
LINC00924	0.858206811	0.195802995	-2.131922518	3.66E-09	7.41E-08
AC015845.2	0.768192153	0.175459597	-2.13032837	2.52E-05	0.000104535
MIR99AHG	2.614250826	0.608813274	-2.102325848	1.03E-08	1.71E-07
HHIP-AS1	5.21800017	1.221481149	-2.094865393	1.14E-06	8.57E-06
AL109955.1	1.781559648	0.419827227	-2.085273149	0.000238724	0.000670353
AC022893.3	1.235642472	0.292072925	-2.080860833	0.000231656	0.000656396
AC021683.1	1.369387158	0.328427772	-2.059882357	4.91E-10	1.38E-08
AC131097.3	1.223309885	0.294788846	-2.053036064	1.44E-07	1.50E-06
AC138512.1	0.396080557	0.095643043	-2.050061948	0.000177528	0.000521209
MAGI2-AS3	6.877288368	1.663312913	-2.047780236	4.33E-09	8.47E-08
AL353699.1	0.764758237	0.185264213	-2.045419517	0.000279731	0.000764539
AC025809.1	0.544758097	0.13354808	-2.0282565	2.19E-07	2.13E-06
LINC01894	0.402466414	0.098750603	-2.027006933	0.000150186	0.000455289
LINC00641	11.59708505	2.881132123	-2.009054501	1.66E-07	1.68E-06
AC106739.1	4.140321953	1.038443238	-1.995320596	1.25E-06	9.35E-06
AC002546.1	0.842733137	0.21148302	-1.994534018	1.82E-06	1.27E-05
AL031429.2	1.084723921	0.272452533	-1.993251092	5.81E-06	3.27E-05
AC004947.1	0.574703463	0.14553285	-1.981472901	9.51E-11	3.77E-09
AC124312.2	2.490778158	0.637689362	-1.965670815	1.13E-05	5.44E-05
LINC01954	0.523470026	0.135481852	-1.95000732	0.000857902	0.001916641
AC007637.1	2.277242341	0.591570311	-1.944666275	1.57E-05	7.06E-05
AC084880.3	1.0642007	0.278063896	-1.936281915	1.58E-05	7.10E-05
LINC01896	0.492811104	0.128799145	-1.935911747	0.000332709	0.000877646
AC020916.1	149.6851047	39.23178741	-1.931835694	0.000586991	0.001386636
MEG9	1.173038236	0.313426998	-1.904048679	1.63E-06	1.17E-05
AC090825.1	1.139007689	0.307468151	-1.889268603	5.12E-08	6.23E-07
AC009320.1	0.372627153	0.10086959	-1.885241504	3.12E-05	0.000124468
LINC02765	2.648090363	0.720307882	-1.878266756	1.37E-09	3.30E-08
BX255923.1	0.35671975	0.097679932	-1.868656996	6.93E-05	0.000244199
LINC02384	1.980683281	0.551710891	-1.844013841	0.000235375	0.000662358
AP001189.1	1.406633382	0.391912133	-1.843644217	4.31E-06	2.55E-05
LINC02587	0.795358648	0.22173211	-1.842787848	4.04E-07	3.59E-06
AL136084.3	5.863550547	1.640179128	-1.837921139	1.00E-05	4.95E-05
LINC01936	1.030581344	0.288518046	-1.83672492	7.62E-07	6.22E-06
AL391807.1	1.24331425	0.348110709	-1.836572884	1.20E-09	3.00E-08
AC087623.3	0.541092058	0.154132098	-1.811706733	1.61E-06	1.16E-05
AC018752.1	2.975024389	0.851747151	-1.804404374	0.001836996	0.003590465
AP000757.1	0.799232686	0.229913655	-1.797523435	0.000110774	0.000357806
IL6-AS1	1.276640233	0.371863769	-1.779505922	0.001202924	0.002547799
LINC01197	0.667611384	0.195519705	-1.771694538	4.05E-08	5.15E-07
LINC00161	0.686110963	0.202732837	-1.758862135	7.18E-07	5.92E-06
AC104985.1	0.389808113	0.116410628	-1.743541339	1.16E-10	4.29E-09
AC093010.2	47.88579789	14.32294402	-1.741269778	1.71E-09	3.87E-08
AP001471.1	0.662384921	0.198800327	-1.736349702	6.20E-06	3.46E-05
AC109597.2	0.381350054	0.115365119	-1.724908817	8.54E-07	6.67E-06
AC015909.2	0.915412643	0.279572129	-1.711201675	0.000602827	0.001422117
AC090115.1	0.530121823	0.162177126	-1.708753585	0.042184534	0.043560661
LINC00472	0.639902342	0.195881564	-1.707870124	3.77E-09	7.54E-08
AC246817.1	0.530769741	0.162860147	-1.704452518	1.30E-05	6.11E-05
LINC00092	1.227812579	0.37986387	-1.692535952	4.58E-09	8.85E-08
LINC01345	0.464674217	0.144075641	-1.689393162	2.13E-12	2.48E-10
AC011472.1	9.905898974	3.074702406	-1.687841126	0.00015063	0.000455289
AC233976.1	0.381817862	0.119299888	-1.678291906	8.03E-07	6.44E-06
AL451069.1	0.344782251	0.107888136	-1.676149285	2.61E-06	1.67E-05
LINC02256	1.653399737	0.519723715	-1.669618765	3.29E-08	4.27E-07
AP001189.3	3.589744037	1.128515861	-1.669454283	3.08E-07	2.86E-06
AL392089.1	0.429842263	0.138303528	-1.635969381	3.60E-07	3.27E-06
AC018521.6	8.445633732	2.721260817	-1.633930445	1.91E-06	1.32E-05
LINC01844	0.537062776	0.173380816	-1.631146451	0.00229395	0.004280565
AC009093.4	0.715814168	0.231884781	-1.626176964	2.09E-06	1.42E-05
AC021683.2	0.400401678	0.130001471	-1.622920073	3.30E-09	6.84E-08
AC243960.3	0.838816932	0.273059311	-1.619141628	1.10E-06	8.38E-06
AL138995.1	1.669080553	0.544479989	-1.616102652	1.11E-08	1.77E-07
PRR26	1.213950205	0.396114192	-1.61572095	4.63E-10	1.32E-08
AC092542.1	0.452589058	0.148194669	-1.610708155	1.72E-06	1.21E-05
AC015914.1	0.381886328	0.125500854	-1.605446087	0.018068549	0.022231338
AC068234.2	2.948594321	0.975268157	-1.596156486	5.10E-06	2.94E-05
AC025279.1	0.333672752	0.110456886	-1.594950522	1.69E-08	2.49E-07
AC067750.1	1.966060705	0.653987564	-1.587972761	0.001469199	0.002991667
AL121957.1	0.560553687	0.187056939	-1.58337507	9.35E-08	1.06E-06
AL592429.2	0.285452741	0.095298104	-1.582732498	5.75E-05	0.000206896
LINC02182	0.59820647	0.200887705	-1.574254244	0.000101348	0.000330426
MIR222HG	14.176102	4.761701354	-1.573911844	0.000466261	0.00115471
AL353593.1	0.617751056	0.20847379	-1.567159557	3.54E-05	0.000138077
AC009806.1	1.46659598	0.497820258	-1.558774645	4.81E-05	0.000179077
AC124312.3	1.948899675	0.668514191	-1.543629735	5.79E-05	0.000207897
AC120049.1	2.925842253	1.006781349	-1.539101592	1.08E-06	8.28E-06
RERG-IT1	0.512458563	0.176657112	-1.536483524	0.000240663	0.00067471
AL133467.1	1.401732463	0.489185507	-1.518757453	0.000166065	0.000492537
AC124276.2	0.809303263	0.283727035	-1.512176785	0.000524732	0.001277106
LINC02613	1.192590279	0.418378845	-1.511216672	1.48E-05	6.76E-05
HID1-AS1	0.778362615	0.273437009	-1.509233895	8.79E-06	4.51E-05
OXCT1-AS1	0.922646663	0.324148948	-1.509121366	0.000160901	0.000480497
Z97989.1	2.617190311	0.920707919	-1.507203374	3.08E-06	1.93E-05
AC027307.3	2.432167105	0.858246737	-1.502777983	7.80E-06	4.09E-05
SMAD9-IT1	0.561580477	0.198659936	-1.49919183	4.15E-05	0.000157916
AL590226.1	1.872667111	0.663837972	-1.496191405	2.62E-06	1.67E-05
XXYLT1-AS2	1.509680574	0.536042568	-1.493823852	2.72E-05	0.000111735
AL117336.1	7.596661737	2.698515514	-1.493199601	5.02E-07	4.33E-06
IL6R-AS1	0.509745361	0.181501178	-1.489797829	1.32E-06	9.79E-06
AC005592.1	0.289639711	0.103596678	-1.483281681	4.26E-06	2.54E-05
AC129507.1	0.76069134	0.273199408	-1.477356824	1.67E-07	1.68E-06
AL109741.1	2.6528413	0.957026031	-1.470908301	2.42E-05	0.000101087
NEXN-AS1	0.616693898	0.222534848	-1.4705233	0.000255179	0.000708558
AC100823.1	1.122257137	0.404991135	-1.470441037	8.97E-05	0.000299857
AL353804.1	4.817831147	1.739813172	-1.46945144	2.07E-06	1.41E-05
AC011912.1	0.28646512	0.103638148	-1.466804345	8.94E-05	0.000299535
NKAIN3-IT1	0.381199082	0.139072996	-1.454702327	2.73E-09	5.81E-08
AL356599.1	1.555148363	0.574933908	-1.435584197	8.38E-07	6.61E-06
TSPOAP1-AS1	1.344437274	0.498822629	-1.430403628	7.85E-08	9.05E-07
LINC02762	4.298767579	1.60161863	-1.42439245	1.12E-06	8.45E-06
LINC00989	0.317342901	0.118272094	-1.423932854	2.50E-06	1.62E-05
AL355102.1	1.037045817	0.387250848	-1.421139332	1.31E-08	2.02E-07
LINC01266	0.365554457	0.136678528	-1.419299729	3.82E-07	3.42E-06
AC112250.2	0.338432267	0.127139487	-1.412454954	0.011011861	0.014815804
CD81-AS1	0.514333858	0.193445451	-1.410778322	5.22E-08	6.31E-07
LINC00535	0.341494448	0.128549033	-1.409543364	4.77E-08	5.86E-07
AC010175.1	1.158628126	0.438518453	-1.401708133	0.000217316	0.000621259
A2M-AS1	3.392769958	1.289939201	-1.395160545	0.000120848	0.000381844
PARP11-AS1	0.360035771	0.137007419	-1.393886232	0.007002238	0.010357601
NFIA-AS2	0.32778543	0.125166215	-1.388906525	0.000136108	0.000420148
AC013553.3	1.738507058	0.66497524	-1.386476394	1.63E-06	1.16E-05
AC063944.3	0.538252062	0.205928095	-1.38614127	8.26E-05	0.000283579
AL139383.1	0.8030701	0.307509871	-1.384893204	3.38E-08	4.33E-07
AL583785.1	4.878630374	1.873042592	-1.381092476	1.62E-07	1.66E-06
AC015967.1	0.358374612	0.137687241	-1.380073561	0.000970254	0.002132844
LINC00877	0.376310936	0.144638365	-1.379474942	7.86E-07	6.33E-06
AL122035.1	7.645218842	2.947739867	-1.374948584	8.23E-07	6.54E-06
LINC02104	0.83068671	0.32181823	-1.368058422	0.000166533	0.000493086
SNHG14	4.877818842	1.896179983	-1.363140269	1.91E-06	1.32E-05
LINC01366	0.399575811	0.155713192	-1.359578075	9.05E-06	4.61E-05
AC026585.1	0.255582747	0.099804327	-1.356616179	6.31E-09	1.12E-07
GNG12-AS1	1.411703684	0.552594993	-1.353142905	1.57E-05	7.06E-05
AL391261.4	0.280418612	0.109821071	-1.352427226	5.65E-06	3.20E-05
AL354811.1	0.950363874	0.374120247	-1.344977952	0.000387323	0.000998168
AL357054.4	2.166861084	0.855699809	-1.340429992	3.40E-06	2.09E-05
AC136475.5	0.492843396	0.195028274	-1.337446001	1.55E-05	7.02E-05
LINC00494	0.352978307	0.139943173	-1.334738416	0.003050512	0.00534838
AL139020.1	0.256846789	0.102383475	-1.326925165	0.007871885	0.011392312
SNTG2-AS1	0.801296711	0.322306447	-1.313903506	2.49E-06	1.62E-05
CERS3-AS1	1.247513953	0.504290578	-1.306728775	0.000646746	0.001501314
AC079298.3	0.477444928	0.193267301	-1.304736767	0.021943745	0.026006848
LINC02812	0.409161874	0.16734663	-1.28983222	0.000112805	0.000360354
AC099811.5	0.691669763	0.283115761	-1.288691322	5.67E-08	6.76E-07
AL355102.5	0.273483374	0.112525036	-1.2812071	5.49E-06	3.14E-05
AC013403.2	3.577661284	1.472035137	-1.281204698	0.000184451	0.000537004
AC008966.2	2.258010016	0.937761635	-1.267758722	0.000134337	0.000416504
AL050327.1	0.267496113	0.111217948	-1.266128303	0.003285956	0.005669821
LINC00654	1.982811542	0.824654812	-1.265685301	0.001332798	0.00276818
LINC00882	0.718238632	0.299235136	-1.263183665	5.71E-05	0.000205899
AC022079.2	2.023581758	0.849883865	-1.251573521	1.14E-05	5.47E-05
AC234772.2	2.535734268	1.067404365	-1.248296751	9.54E-06	4.76E-05
BX284668.2	0.590323753	0.248511061	-1.248196327	0.004222448	0.00694172
LRIG2-DT	0.567406211	0.239073313	-1.246928847	6.89E-06	3.75E-05
BX322562.1	5.286467584	2.231853292	-1.244061839	9.86E-07	7.60E-06
LOH12CR2	3.270473532	1.383023534	-1.241673832	0.000440708	0.001102403
AL590428.1	0.575068352	0.243658003	-1.238875835	0.000973826	0.002137997
LINC00323	0.359395075	0.152324375	-1.238423814	1.14E-05	5.46E-05
AC005730.2	0.273708355	0.116086553	-1.237438611	7.17E-06	3.87E-05
AC136604.2	1.324394721	0.56192288	-1.236889115	4.62E-06	2.70E-05
AC005165.1	0.355204992	0.150828091	-1.235746706	0.000159988	0.000478588
LYPLAL1-AS1	0.446353844	0.189743362	-1.234138431	2.98E-08	3.90E-07
AL137003.1	3.906429789	1.679770841	-1.217586255	1.49E-07	1.53E-06
SLC26A4-AS1	0.221993456	0.095800143	-1.212417429	5.77E-06	3.26E-05
LINC00639	0.392467405	0.170965908	-1.19886417	2.41E-05	0.000101012
SAP30-DT	3.931817932	1.717530064	-1.194861165	0.001224137	0.0025833
AC022364.1	4.213009916	1.841499947	-1.193969956	9.09E-05	0.000303062
LINC02207	0.555538757	0.242907377	-1.19348126	0.001507979	0.003063466
AC147067.2	3.000734632	1.312305479	-1.193212151	0.001709515	0.003393689
AC012409.3	0.518917246	0.227114696	-1.192083426	1.42E-05	6.55E-05
ELN-AS1	1.993519942	0.875805196	-1.186636124	7.39E-06	3.94E-05
AC131934.1	0.799238342	0.353111222	-1.178503123	0.000412456	0.001048302
AC007114.2	0.252438284	0.112030507	-1.172039075	0.000578795	0.001370997
IL21-AS1	0.45781772	0.203671267	-1.168530839	0.006704585	0.010045338
Z99289.1	0.601419886	0.268489221	-1.163508402	3.44E-05	0.000134935
MEG3	10.30185779	4.611157629	-1.159703641	2.30E-07	2.20E-06
AL022334.2	0.3375658	0.15148046	-1.156037041	0.019356261	0.023434805
AC091982.1	1.129206137	0.507520069	-1.153772098	0.003119287	0.005452752
LINC02273	0.756433932	0.340347175	-1.152206947	0.040670866	0.042298673
AC010226.1	2.444992279	1.105528989	-1.145093053	8.37E-06	4.33E-05
RAP2C-AS1	1.795314995	0.814559598	-1.140144829	0.000633311	0.001478578
AC096921.2	2.352099616	1.06818199	-1.138791697	2.94E-08	3.88E-07
LINC01750	0.363647126	0.165673154	-1.13419933	2.31E-06	1.53E-05
DACT3-AS1	0.479504078	0.218555672	-1.133542266	0.002125939	0.004014381
SH3RF3-AS1	1.878702868	0.859219804	-1.128637761	9.29E-06	4.70E-05
AL121929.3	2.557186537	1.175084838	-1.121792484	0.000145931	0.00044717
AL662844.4	3.455208589	1.593625184	-1.116460457	1.52E-05	6.89E-05
LINC02823	0.338604399	0.156439937	-1.113991852	0.000215064	0.000615832
LINC02723	0.217861825	0.10171984	-1.098812327	0.000295799	0.000797464
AC091588.1	0.312509463	0.145971711	-1.098211074	7.65E-05	0.000265866
AC002511.2	1.434036842	0.672375678	-1.092742645	0.00159147	0.003199479
MAFTRR	0.455476278	0.215012354	-1.082956367	5.29E-05	0.000192113
AC080188.1	0.517871041	0.244913954	-1.080317914	2.05E-08	2.80E-07
AC005790.1	2.127302516	1.007489289	-1.078260707	0.000568782	0.001350955
ATXN1-AS1	3.377864911	1.601971709	-1.076262963	2.27E-06	1.51E-05
PCAT19	4.698588632	2.246358295	-1.064639406	0.000112797	0.000360354
AC011510.1	0.737958179	0.353557848	-1.061592775	0.000408236	0.001040613
AC087854.1	1.012954221	0.485492601	-1.06104776	4.33E-09	8.47E-08
MPPED2-AS1	0.661027614	0.317791874	-1.056628305	4.88E-05	0.000181106
RBMS3-AS3	1.421784405	0.683855325	-1.055939667	4.92E-07	4.27E-06
HCFC1-AS1	0.533772816	0.257214949	-1.05325134	0.003146142	0.005493915
BNC2-AS1	2.720369984	1.313715	-1.05015055	1.06E-05	5.20E-05
AC099560.1	0.470373401	0.227184003	-1.049945224	0.000217923	0.000621974
AL158212.3	4.834935416	2.336293735	-1.049274947	0.010691559	0.014496889
LAMC1-AS1	2.347694768	1.135529877	-1.047879186	0.004896838	0.007857507
AC002451.1	0.740583898	0.359679051	-1.041953051	5.46E-05	0.000197746
AP003486.1	6.945787105	3.380565414	-1.038873628	2.07E-05	8.85E-05
FGF14-AS2	6.050373211	2.949445544	-1.036580363	6.84E-06	3.73E-05
AP001528.1	2.412936321	1.177115289	-1.035534215	1.47E-05	6.73E-05
AF287957.1	0.373629425	0.18244308	-1.034161644	5.24E-05	0.000191653
AC015922.2	37.55190679	18.37189213	-1.031385948	2.27E-05	9.63E-05
AC104794.3	10.67528268	5.251409591	-1.023497643	3.19E-05	0.000126557
AL392048.1	0.412930242	0.203203906	-1.02296995	0.00056498	0.001347439
AL390755.1	0.394661615	0.194469736	-1.021070552	2.21E-08	2.99E-07
AC012414.4	0.23260344	0.115400963	-1.011217176	0.000646513	0.001501314
COLCA1	16.53409653	8.2139397	-1.009297953	0.000115423	0.00036737
AL049775.1	0.310518869	0.154390423	-1.008097672	1.39E-05	6.46E-05
DNM3OS	4.187325532	2.089801463	-1.002663192	4.01E-07	3.58E-06
AL354754.1	1.323851458	0.661566894	-1.000782307	0.014644901	0.01866528
SEPTIN7-DT	1.1409221	0.57029141	-1.000429084	5.27E-05	0.000192097
CASC2	0.9103549	0.455104802	-1.000230276	0.012950537	0.016838599
AP4B1-AS1	0.333632178	0.667978757	1.001543782	0.001736393	0.003431559
AL390728.6	11.35593584	22.76268382	1.003224065	3.19E-05	0.000126557
AC008610.1	2.803303442	5.62183823	1.003914024	6.14E-05	0.000218467
BX649632.1	0.299619202	0.6012755	1.004896091	0.003704432	0.006273751
LIX1-AS1	0.089074681	0.178762303	1.004955221	0.011310912	0.01511919
PRMT5-AS1	0.161439847	0.324424039	1.00688401	0.000283718	0.000774221
AL136531.1	1.356731574	2.726652699	1.006995637	0.001547099	0.003117476
AC100778.3	0.174280669	0.351137091	1.010621841	0.026471419	0.029973096
AC010240.4	0.1275537	0.257157945	1.011549979	0.023642823	0.027556108
AC004943.2	1.411122079	2.847334605	1.012769238	0.000246097	0.000685992
AC092279.1	1.949860037	3.94666474	1.017263401	0.020333357	0.024280093
CATIP-AS1	0.180460052	0.365589172	1.018543834	0.045419782	0.046324452
AC004846.2	0.538794821	1.093236951	1.02079824	0.002952926	0.005219438
TMPO-AS1	2.183661511	4.445258237	1.02551799	7.67E-09	1.32E-07
LRP4-AS1	0.212114879	0.431855429	1.025702603	0.006427923	0.009697586
AC022165.1	0.265876713	0.54166953	1.026655518	0.026591526	0.030081772
AC013452.3	0.100578134	0.20505998	1.027729272	0.041938618	0.043332423
AL157400.4	0.183251205	0.373710515	1.028098473	0.046585868	0.047237039
EPS15-AS1	0.594220311	1.212387843	1.028781468	0.027128293	0.030518292
AC232271.1	1.163274337	2.374322452	1.029324508	0.000172457	0.000507174
LINC02569	0.147224056	0.300556582	1.029623187	0.017596538	0.021727356
AC011479.4	0.087481503	0.178820069	1.031458753	0.020162104	0.024175085
AC092123.1	0.599285295	1.225036119	1.031509407	0.000111934	0.000360089
LINC02875	1.921521447	3.93123135	1.032732189	0.011524688	0.015328099
AL138831.2	0.254778941	0.521291247	1.0328436	0.012092167	0.015985166
LINC02604	5.170926211	10.59866821	1.03538837	0.000119013	0.000377418
AL049555.1	16.15088999	33.11948382	1.036066522	0.00032317	0.000860303
AL139353.2	0.265718154	0.545014339	1.036397393	2.06E-05	8.82E-05
AC004076.2	0.403655242	0.827991806	1.036492863	0.000343535	0.000902104
AL158834.2	0.260554015	0.534787953	1.037384479	0.006036755	0.009244915
C1orf220	0.588398389	1.208207401	1.038002926	0.005138363	0.008147441
AL590652.1	1.352841589	2.782990598	1.040643117	0.002547928	0.004669413
AC019077.1	0.312243095	0.642443986	1.040901006	0.005527293	0.008622775
AP001432.1	0.567595163	1.16889946	1.042216645	0.036814751	0.039153624
RPARP-AS1	2.979885111	6.136844796	1.042240389	9.45E-06	4.73E-05
Z95331.1	0.077773265	0.160237863	1.042868872	0.013156598	0.017055575
AC087289.2	0.685672958	1.413400753	1.043578052	1.39E-05	6.47E-05
AC007285.2	0.346123658	0.713773364	1.04417851	0.041414011	0.042892203
RASSF1-AS1	0.511516888	1.05492085	1.04428098	0.009672726	0.013333505
MAP3K14-AS1	1.155243006	2.384150111	1.045278719	0.00080976	0.001816742
AC013356.2	0.306788521	0.633209111	1.04543751	0.003579907	0.006116406
AC008915.2	0.065002579	0.134172529	1.045520448	0.039602065	0.041434612
MCM3AP-AS1	0.724742237	1.497502514	1.047018545	3.24E-05	0.000128358
AC024060.2	7.889401579	16.3091191	1.047691081	5.99E-06	3.36E-05
AC012360.3	0.992342947	2.052072071	1.048170703	1.31E-05	6.14E-05
AL160314.2	0.233125992	0.483186735	1.051470983	0.006037447	0.009244915
TNRC6C-AS1	4.123169195	8.554045197	1.052853166	8.54E-05	0.0002909
AC073529.1	0.194860462	0.404554593	1.053893008	0.000324336	0.000860775
AL445231.1	0.393265606	0.817161419	1.055117075	0.000428427	0.001081001
LINC01719	0.424917655	0.883102644	1.055397847	0.009438652	0.013093779
AC011442.1	0.694719605	1.444953576	1.056520425	0.037890572	0.040028815
TMEM18-DT	0.080415099	0.167285794	1.056776612	0.006095694	0.009301142
AC105429.1	0.202799722	0.422148052	1.057693381	0.038204027	0.040238027
AC005091.1	0.063873554	0.133023025	1.05838535	0.036284602	0.038684318
AC079385.1	0.110574077	0.230305932	1.058538369	0.023849563	0.027681393
AC124016.2	0.749409184	1.561108963	1.058745676	5.48E-06	3.14E-05
AL354993.2	0.810360041	1.688083959	1.058751719	0.005845188	0.008997765
AL358072.1	0.537608147	1.121180309	1.060391405	0.002742518	0.004942778
AC069200.3	0.907636705	1.893818335	1.061111088	0.011128076	0.014937534
AP002761.4	5.6776885	11.8600539	1.062734962	0.001959316	0.003777596
C1orf147	0.188346529	0.394391749	1.066239925	0.001215343	0.002570975
AC020911.1	0.238719886	0.50075157	1.068776288	0.003271824	0.005651038
AC002347.1	0.149927599	0.314907873	1.070663846	0.020462825	0.024417943
AC027801.1	0.7242418	1.524596155	1.073883792	0.010239918	0.013982512
LINC01993	0.075167303	0.158325644	1.074717812	0.019662454	0.023739482
AL356966.1	0.071415777	0.150789555	1.078221773	0.006819764	0.010139798
AC127024.5	2.858701	6.036819839	1.078429014	7.60E-06	4.02E-05
AC004982.2	1.828352847	3.872035454	1.082547645	0.003967654	0.006603906
AC048382.1	0.120674255	0.255728757	1.083496479	0.031750578	0.034440969
SMG7-AS1	0.247398245	0.524966433	1.085389911	0.001359105	0.002806882
MED4-AS1	0.265560166	0.564188056	1.087137366	0.001442965	0.002948594
AC011462.4	1.8155111	3.869232395	1.091671632	0.000633311	0.001478578
LAMTOR5-AS1	0.175124811	0.373646536	1.093290658	7.34E-06	3.92E-05
AC100861.1	1.761228862	3.763641964	1.095547	2.49E-05	0.0001035
ZFHX2-AS1	0.337330771	0.720883336	1.095601877	0.000120848	0.000381844
AP000442.1	1.182102953	2.526204221	1.095615583	1.27E-05	6.02E-05
AC040160.1	0.400196232	0.855434926	1.095950529	0.023580687	0.027529886
AC010201.2	0.598426366	1.282427211	1.099631298	0.002221975	0.00415522
AC011477.2	2.943425353	6.34006366	1.107001286	0.002335833	0.004349395
AL356299.3	0.622929358	1.34949799	1.115282355	7.66E-06	4.04E-05
AC106037.2	0.329211789	0.713247487	1.115386758	0.025044601	0.028742683
AC055855.2	0.660164305	1.434443226	1.119593828	0.002979847	0.005250925
CRTC3-AS1	0.446145907	0.969960607	1.120410552	0.000420907	0.001063569
NARF-IT1	0.702607138	1.527833723	1.120697403	0.003034992	0.005326534
NDUFB2-AS1	1.309092958	2.850017534	1.122403249	4.70E-08	5.86E-07
AL080317.2	0.493664889	1.075791499	1.123794547	0.00052522	0.001277106
MIR3150BHG	0.111101959	0.242476537	1.12596089	0.037146068	0.039481871
AL139021.3	0.165163589	0.360648377	1.126697252	0.048538784	0.048734731
MORF4L2-AS1	0.283295893	0.618814311	1.127196875	0.001770033	0.003478136
AL138921.1	0.306280015	0.670375254	1.130117661	4.62E-05	0.00017334
ZDHHC20-IT1	0.456801653	1.001848293	1.133024287	0.014213184	0.018200266
AC018653.3	1.740989395	3.819785802	1.133584325	0.000213982	0.000613744
UBOX5-AS1	0.243543491	0.534724741	1.134617002	0.000182401	0.000532161
PTOV1-AS2	5.539555495	12.16275963	1.13462848	7.47E-06	3.96E-05
AL606534.1	0.155585299	0.341765423	1.135300696	0.01429534	0.018273265
AC139887.1	0.992682316	2.183763867	1.137412867	0.004904123	0.007861951
AC000068.1	0.43495186	0.95758217	1.138540555	0.000188625	0.000546416
AC004951.1	0.225555561	0.496639827	1.138717106	4.64E-05	0.000173669
AC087667.1	0.109955066	0.242608103	1.141713664	0.008431109	0.011962968
AC009022.1	1.760936258	3.891778896	1.144087061	7.83E-05	0.000271187
AC253536.6	1.285960224	2.844774116	1.145468083	0.002952985	0.005219438
AC114730.3	0.769096535	1.70195055	1.145952523	0.001399447	0.002883357
AP001625.2	0.870259405	1.927493519	1.147208603	0.015164224	0.019117244
AC020891.3	0.206311563	0.457866617	1.150102701	0.029292873	0.032302954
AC003991.2	0.145720064	0.323424878	1.150231118	0.025799405	0.029415039
AL117350.1	0.152620969	0.338983306	1.151261035	0.048494995	0.048718861
PSPC1-AS2	1.622528047	3.612494044	1.154751792	0.000111935	0.000360089
MAP3K5-AS1	0.719178484	1.602371188	1.155786621	0.004465832	0.007287
AC106820.5	0.209038232	0.466352082	1.157652731	0.008768931	0.012351707
AL049828.1	0.125758038	0.281420731	1.162077989	0.020606076	0.02457204
AC103769.1	0.247746111	0.556330202	1.16707902	0.049704893	0.049733459
AC253576.2	0.977972942	2.196575528	1.167389651	0.005800108	0.00896006
AC145423.3	0.945143526	2.129656103	1.172015149	8.81E-05	0.000297774
AC093535.1	0.355840433	0.802697603	1.17362614	0.013121498	0.017022748
AC073641.1	0.083696932	0.189269283	1.177193656	0.005263787	0.008289906
AC027601.2	0.531021489	1.201103628	1.177518478	2.76E-06	1.75E-05
AC104971.1	0.276668749	0.626119038	1.178277273	0.012880224	0.016787732
MRPS9-AS1	0.529913101	1.202159476	1.181800594	0.000543798	0.001307668
AC089999.4	0.581741632	1.320023213	1.182112842	0.002409466	0.004467391
AC092910.3	0.656756326	1.490572651	1.182436597	2.37E-05	9.97E-05
AC087294.1	0.30808071	0.699649133	1.183323253	0.002899327	0.005171853
MORC2-AS1	0.162433591	0.368911103	1.183423203	0.025862269	0.029467415
AP001434.1	0.686101858	1.560465026	1.185481345	0.00569464	0.008828156
AC093620.1	0.723222023	1.646282117	1.18670107	0.000212405	0.000610228
DLEU2	1.543910995	3.515700648	1.18722265	8.82E-06	4.51E-05
AC093157.2	0.479364774	1.092024058	1.187808839	7.53E-05	0.000262323
AC121338.2	0.486010434	1.107975114	1.188866286	0.002794386	0.005015792
AC005519.1	0.609687362	1.390177864	1.189127933	0.000420907	0.001063569
AC008687.2	0.251189224	0.574077227	1.192470253	0.048593115	0.048738508
AL139041.1	0.424248478	0.969891048	1.192913207	0.000572307	0.001357474
AL122125.1	0.852421416	1.949034273	1.193120716	0.002811838	0.005041617
N4BP2L2-IT2	0.700133763	1.603010411	1.19508131	8.67E-05	0.000294317
AL355388.1	0.466011252	1.068803903	1.197560487	9.16E-05	0.000304841
AC007622.2	0.238591925	0.547538202	1.198414407	0.003771235	0.006349826
AL109811.1	0.135559923	0.311268736	1.199229961	1.24E-05	5.90E-05
AC011479.3	0.271755274	0.624019723	1.199283595	0.011315511	0.01511919
SNHG10	4.279019579	9.836790563	1.200907406	1.37E-07	1.45E-06
PABPC4-AS1	0.584548995	1.344552297	1.201730014	0.036255918	0.038677422
AC138207.4	1.116300558	2.583748614	1.210740192	0.000149497	0.000455289
AP006621.2	1.729299368	4.005633696	1.211842853	0.001971616	0.00379291
AC109460.2	1.226040238	2.845704168	1.214779362	0.000914159	0.002027468
GAS8-AS1	0.266183382	0.619665691	1.219069587	0.010813224	0.014616322
AC127024.4	1.294722268	3.022805177	1.223245341	0.0011163	0.002387565
AL161891.1	0.373464521	0.874647608	1.227730684	0.000482928	0.001189218
AC006557.1	0.193928385	0.454516782	1.228809581	0.002202189	0.00412703
AC073046.1	2.875234421	6.739535083	1.228969487	0.005460282	0.008533529
AC073957.3	1.032723063	2.423951337	1.230907305	0.001703501	0.00338561
AC073611.1	2.133386895	5.011931906	1.232221188	3.59E-07	3.27E-06
AC034231.1	1.536875368	3.616593895	1.234631432	0.00016241	0.000483344
AL390294.1	2.746233363	6.462528843	1.23464459	0.04131492	0.042815045
AC005954.1	0.178454879	0.420059817	1.235035438	0.01717071	0.02129217
AC104534.1	0.653834405	1.53915876	1.23514485	0.040711943	0.042316115
AC008747.1	0.106740755	0.251303482	1.235319546	0.027244154	0.030601337
AC131011.2	0.213218628	0.502216609	1.235976256	0.019659362	0.023739482
AC092171.1	0.241617016	0.569158304	1.236107916	0.007775045	0.011280294
Z98200.2	0.361106137	0.850991646	1.236722031	0.000465961	0.00115471
GATA3-AS1	6.973043769	16.47154297	1.240115263	0.027135162	0.030518292
AL391069.3	0.059997993	0.141777159	1.240638986	0.027233491	0.030601337
AC016590.1	0.117611544	0.277966503	1.240881368	0.030558581	0.033421769
AC004253.1	1.085035821	2.566983123	1.242331138	9.45E-05	0.000312062
AC073314.1	0.055637151	0.131647451	1.242559136	0.000887152	0.001975104
AL512506.1	0.22037592	0.522475712	1.245397382	0.025674508	0.029291821
AC008731.1	0.304740248	0.723859583	1.24812981	0.037244823	0.039538559
AC012640.4	2.480442347	5.893534746	1.248535749	2.49E-06	1.62E-05
AC004837.2	0.257361748	0.611581566	1.248747283	0.006159678	0.009365939
AC068533.3	0.253591305	0.60271232	1.248964274	0.048863696	0.048976221
AL078644.2	0.590369495	1.403486333	1.249324932	2.74E-05	0.000112245
AC012354.1	0.058321561	0.138818303	1.251096553	0.026273114	0.029818443
AC079336.2	0.204105208	0.485875487	1.251273651	0.002008427	0.003841221
AC008569.2	0.112891338	0.268911087	1.25219444	0.00799653	0.011501749
AC087742.1	0.316649822	0.754299787	1.252249752	0.001247956	0.002630377
AP001001.1	0.224909311	0.537267489	1.256297156	0.00048626	0.001195732
ZNF32-AS1	0.770143037	1.840253253	1.256705998	0.000566899	0.001350165
AL022316.1	0.362687253	0.86892766	1.260510035	0.041563521	0.042995894
AC108463.2	0.360149047	0.863149517	1.2610164	0.001861746	0.003633745
AC084357.2	0.6149236	1.476200869	1.263409963	0.001617056	0.003239695
U62317.2	10.06425463	24.21789206	1.266832969	1.45E-05	6.69E-05
SNHG4	1.966182621	4.744049296	1.270721674	0.000233772	0.00066071
AC087741.1	1.765930516	4.266323305	1.27256472	6.54E-05	0.000232287
AC087289.1	0.164936694	0.399462158	1.276146443	0.004069108	0.006753142
CEP83-DT	0.283505026	0.686764393	1.276440931	7.96E-05	0.00027492
AC103923.1	0.106243373	0.257457142	1.276959441	0.008084305	0.011593719
AC008114.1	0.301193105	0.730017245	1.277241801	0.002731789	0.004928543
AC010973.1	0.265349601	0.644720751	1.28078004	0.023095806	0.027072986
FARP1-AS1	0.882105384	2.150216207	1.285458804	0.003939393	0.006563142
AC008734.1	0.101867968	0.248341649	1.285625755	0.048165058	0.04847131
AC021491.2	0.265529617	0.648992334	1.289328651	0.006856028	0.010175912
CYTOR	5.968500805	14.629933	1.293482663	0.008226856	0.011740129
AC025031.1	0.176554408	0.432819028	1.293651085	0.027585307	0.030904774
AC079209.1	0.067847568	0.166747458	1.297295748	0.021307024	0.025338476
AC002306.1	0.097520411	0.239966315	1.299055792	0.044430302	0.045555451
VAC14-AS1	0.080007368	0.197439647	1.303206941	0.000687707	0.001581636
LACTB2-AS1	0.077703522	0.191811009	1.303633624	2.79E-05	0.000113581
AL590729.1	0.204809489	0.505717246	1.304048417	0.004784893	0.007713424
KDM4A-AS1	0.955838755	2.361538254	1.304887736	2.43E-06	1.59E-05
ZKSCAN2-DT	1.042692289	2.578625664	1.306288889	7.21E-06	3.87E-05
AC125494.1	0.09562618	0.236952534	1.309120538	0.000103165	0.000335719
AC104170.1	0.196124901	0.486958956	1.312027459	0.005291723	0.008314883
AC015795.1	0.057738485	0.143443428	1.312876715	0.028577756	0.03171946
AC009690.2	0.614233625	1.527177607	1.314008456	6.04E-06	3.38E-05
AC037487.4	0.096305403	0.240281924	1.319039479	0.00895073	0.012552818
LEF1-AS1	0.075376555	0.188159629	1.319769359	0.010949394	0.014754563
AL390719.2	9.321115858	23.27442516	1.320170957	0.002187253	0.004107883
AL031710.2	0.25215973	0.630403676	1.321938051	0.00345199	0.005921099
LINC00592	0.369463379	0.925000248	1.324022378	0.023968361	0.027782235
AC132872.2	0.167019777	0.418215258	1.324226755	7.24E-05	0.000253905
AL139099.3	0.280136153	0.705795065	1.333121161	0.001325013	0.002756091
AL022322.1	1.509060419	3.8044755	1.334047003	0.002881637	0.005150852
AC009087.1	0.242614489	0.611924532	1.334688023	0.003181453	0.005522463
AC008434.1	0.123192504	0.310848438	1.335296852	0.01393482	0.01789124
AL583810.1	0.211314436	0.533274646	1.335487407	0.000284267	0.000774506
AC008750.1	0.201414602	0.508587127	1.33632667	0.004300534	0.007050123
AC010525.1	0.2199512	0.55580588	1.337397625	0.000647683	0.001501486
AC092755.2	0.3437799	0.869171807	1.338156183	0.000829745	0.001859184
AC019294.2	0.067754323	0.171511562	1.339920927	0.000143764	0.000441434
AC012435.3	0.378780468	0.958846277	1.339937599	0.00210534	0.003981458
AC010422.4	0.300957777	0.762547867	1.341266804	0.000433009	0.001090981
AC008115.3	1.145112542	2.903325832	1.342217097	0.000383793	0.00099137
AC106820.3	0.996109463	2.525856761	1.342396632	5.36E-05	0.000194374
AC026202.2	0.389833926	0.989220125	1.343431941	0.006070918	0.009279604
AC027228.2	1.020327874	2.594715437	1.346543502	8.08E-06	4.22E-05
AC010542.6	3.099381442	7.888090729	1.347695827	3.78E-07	3.41E-06
CAPN10-DT	0.645769264	1.645378903	1.34932917	4.29E-07	3.75E-06
AC068790.7	0.290495295	0.740241185	1.34948061	0.007978982	0.01149951
AC145423.2	1.466809484	3.741175648	1.350810203	3.98E-05	0.000152884
AC245060.6	0.173213579	0.442143838	1.351963744	0.00022867	0.000650513
AC026740.1	2.025302921	5.176065793	1.35371825	4.95E-05	0.000183236
AL592430.2	0.116482787	0.297861914	1.354526884	0.037429182	0.039710058
RNF139-AS1	0.437084746	1.118783042	1.355945358	1.97E-07	1.94E-06
AC119800.1	0.210220554	0.539468164	1.359634089	0.002145211	0.004042005
AC109992.2	0.089777145	0.230401937	1.35973272	0.014217325	0.018200266
AC010973.2	1.058949526	2.722372995	1.362230919	1.13E-07	1.25E-06
MIR4435-2HG	3.343350674	8.597420092	1.362609119	2.58E-05	0.000106487
AC105339.2	0.154485323	0.397306143	1.362781324	1.69E-05	7.45E-05
LINC01311	1.089122026	2.801606589	1.363088778	8.63E-07	6.70E-06
AC009268.2	0.343035329	0.884072402	1.365807358	0.00073896	0.001681738
YEATS2-AS1	0.463658947	1.195017806	1.365896214	1.74E-06	1.22E-05
ATP2A1-AS1	3.247104142	8.372520437	1.366508337	2.60E-05	0.000107119
AC007620.3	0.111243964	0.287131179	1.367982939	0.027388302	0.030723604
AL158063.1	0.392899768	1.014717775	1.368845302	0.000231557	0.000656396
LINC02804	0.291048347	0.751999319	1.36947253	0.01499707	0.018961437
LINC01748	1.626319124	4.207861588	1.371476872	5.64E-05	0.000203711
AC245884.8	1.154734774	2.991885419	1.373493402	4.38E-05	0.000165921
AC120498.9	0.059502994	0.154251618	1.374251453	0.000288799	0.000784399
AC024560.3	0.763351005	1.981104277	1.375886323	1.38E-05	6.45E-05
AC138393.3	0.305707711	0.795519806	1.37974491	0.005184355	0.00820542
AP001619.1	0.236943289	0.616635166	1.379875364	0.019734649	0.023744315
AC021321.1	0.518736547	1.351192419	1.381159216	3.76E-05	0.000145714
AC093788.1	1.079345942	2.812715856	1.381806479	3.99E-06	2.39E-05
AC008635.2	0.128075637	0.334204684	1.383735882	0.009372284	0.013022463
AC009948.2	0.497010074	1.298243032	1.385213483	0.002485571	0.004584088
AC109460.1	0.333255116	0.870583668	1.385355933	2.25E-07	2.18E-06
AC019118.1	0.118705116	0.310273298	1.386157434	0.023646654	0.027556108
AC245884.10	0.217766589	0.569387862	1.386629112	0.034518852	0.037078748
AC006566.1	0.526317847	1.37641853	1.386912997	0.045055275	0.046033398
AC087276.3	0.198972008	0.520760207	1.388053727	0.000326073	0.000864068
AL139123.1	0.577164911	1.511215422	1.388653833	0.000126415	0.000395844
AC008543.3	0.26631276	0.697717943	1.389522381	0.036013142	0.038441987
AC025178.2	0.503907721	1.320762264	1.390139339	3.05E-06	1.92E-05
AL731567.1	3.234735853	8.489557669	1.39204148	0.002693365	0.00488195
IDI2-AS1	0.14393793	0.379352151	1.398090903	0.002509994	0.004619344
AL121906.1	0.177353953	0.467600737	1.398645721	0.030070911	0.033072303
AC010300.1	0.374855483	0.989248336	1.39999823	0.038907798	0.040830908
AC072039.2	0.150325057	0.396842669	1.400481652	0.004461796	0.007287
AC073842.2	0.701019263	1.850887664	1.400691343	8.28E-05	0.000283618
AC004943.1	0.213881507	0.565189047	1.401921761	0.019339218	0.023430466
Z98885.3	0.123021547	0.32587905	1.40542558	0.022196116	0.026288053
NPAS2-AS1	0.055116904	0.146318979	1.408550169	0.030774792	0.033549727
AC010618.2	0.667164689	1.773366105	1.410375567	4.50E-06	2.65E-05
AL391095.4	0.155120184	0.41281822	1.412120229	0.004689669	0.007588024
NXT1-AS1	0.11179975	0.297551248	1.412221208	0.00065966	0.001525189
AC024451.4	0.400643452	1.06694136	1.413090084	9.67E-05	0.000318151
AL357874.2	0.093110999	0.248071105	1.413730194	0.0230448	0.027055508
CCR5AS	0.917294911	2.460034596	1.423221064	0.009233202	0.012870301
LINC01876	0.692258795	1.862244763	1.427659322	0.023591319	0.027529886
JARID2-AS1	0.452128705	1.216958841	1.428474954	0.000164781	0.000489563
AC009704.2	0.442104518	1.191357787	1.430147365	0.000150533	0.000455289
PRANCR	2.298738674	6.19466396	1.430183557	5.98E-07	5.08E-06
AC034102.8	0.16105865	0.434217262	1.430830934	0.028331453	0.031557939
AC090772.1	0.145716808	0.39376134	1.43415417	0.00908646	0.012706447
AL133243.1	0.140668995	0.380167057	1.434329147	0.003459056	0.00592155
AC005387.1	0.815664074	2.205278301	1.434913717	9.33E-06	4.71E-05
AC011461.1	0.5817349	1.57382141	1.435838077	0.000172208	0.000507174
AL096865.1	1.132075752	3.065047913	1.436939129	0.000223662	0.000637307
AC007881.3	0.250077011	0.678156168	1.439245103	0.000154447	0.000466018
AC004832.4	0.270493311	0.733750212	1.439696099	0.010760914	0.014556917
AC004832.5	0.388844626	1.055506103	1.440669214	0.001266193	0.00266237
AC063948.1	1.036629968	2.815009719	1.441238896	8.07E-07	6.44E-06
LINC01355	1.677665353	4.559804995	1.44251716	7.21E-06	3.87E-05
ZNF687-AS1	1.622579816	4.422690524	1.446634847	1.85E-08	2.66E-07
AC023825.2	0.140075885	0.382913696	1.450810659	0.023050946	0.027055508
AL513320.1	0.858559679	2.351402193	1.453530999	3.46E-06	2.12E-05
AC005021.1	0.112484884	0.308241834	1.454331532	0.025362409	0.029011796
AC034199.1	0.042620536	0.11695036	1.456275656	0.044533796	0.04562079
AL031666.2	0.158137277	0.434148831	1.457012211	0.030420601	0.033394576
AC078909.2	0.5234126	1.436980151	1.457019574	0.007440013	0.010848462
RUSC1-AS1	2.089902947	5.75273803	1.460812827	2.59E-07	2.44E-06
AC008750.5	0.225315717	0.621916269	1.464772405	0.002694747	0.00488195
AC003005.2	0.070313284	0.194290604	1.466346945	0.022648801	0.026679
AL118511.1	0.309986943	0.856622137	1.46645151	0.000345606	0.00090585
LINC00649	1.015245027	2.812160695	1.469851077	1.92E-05	8.39E-05
AC114730.2	0.07334535	0.203297156	1.470812624	0.008000355	0.011501749
DLX6-AS1	0.353869532	0.981083409	1.471158243	0.024276515	0.028008888
MED8-AS1	0.884584579	2.464127782	1.478005075	1.73E-06	1.22E-05
AC008870.4	0.154678575	0.431492998	1.480063768	0.001314005	0.002738828
AL592435.2	0.087860179	0.245133701	1.480287496	0.04533064	0.046260635
AC010463.3	0.556262195	1.553275967	1.481477209	7.10E-05	0.00024978
AL590133.1	0.189826995	0.530717484	1.48325891	0.001170763	0.002488766
GORAB-AS1	0.144994228	0.406861491	1.488542265	0.01177239	0.015609849
AC026362.1	0.133000229	0.373300221	1.488907632	1.21E-07	1.32E-06
AC008870.2	1.031991342	2.897294069	1.489275255	2.61E-07	2.45E-06
AC104564.5	0.172665807	0.485281061	1.490838145	0.000125511	0.000394557
AC006017.1	0.309381423	0.87177995	1.494577453	0.000527523	0.001280916
AC012358.1	0.158502034	0.449006051	1.50223353	0.014715239	0.018733167
AC023024.1	0.276119255	0.782728267	1.503220051	0.000244299	0.000682705
AC127024.2	0.150156046	0.429188233	1.515147953	0.00385157	0.006453882
AC105137.2	0.337403784	0.965353734	1.516581531	8.74E-06	4.50E-05
ETV7-AS1	0.546969368	1.57015941	1.52137909	0.00027612	0.000759269
AC073534.2	0.655894316	1.883079587	1.521558698	0.00609108	0.009301142
AC083806.2	0.057258052	0.164447968	1.522080694	0.016238964	0.020275985
AC010319.4	0.555762353	1.59757318	1.523342003	1.26E-07	1.35E-06
AL050320.1	0.075357168	0.217260212	1.52760733	0.04412113	0.045291797
AC005841.1	0.328228389	0.948518097	1.530975272	0.002571274	0.004707244
AL731569.1	0.376894552	1.093114464	1.536211634	1.24E-07	1.34E-06
ISM1-AS1	0.074681184	0.216903313	1.538235379	0.005409437	0.008476894
AL391845.2	0.096711735	0.281366624	1.540688339	1.17E-05	5.56E-05
AC010680.3	0.091474742	0.266226127	1.541206816	0.012943055	0.016838599
GHRLOS	0.764068932	2.223926497	1.541334403	2.92E-05	0.000118302
AC092119.2	0.559267627	1.628248286	1.54170998	1.62E-05	7.27E-05
AP001412.1	0.333471957	0.974949663	1.547762291	6.66E-06	3.64E-05
LINC00624	0.087738843	0.256672799	1.548642832	0.003457118	0.00592155
PROSER2-AS1	0.189738717	0.555499041	1.549770327	0.008226833	0.011740129
AC024940.6	0.329240153	0.965225589	1.551725872	2.00E-06	1.37E-05
MAL2-AS1	0.24941564	0.731259922	1.55183236	0.028481146	0.031643698
AC009120.5	0.09024446	0.264901197	1.553544087	0.00084629	0.001893818
AC108704.1	0.104975881	0.30834576	1.554491113	0.003785668	0.006361823
AC092296.2	0.150371974	0.442166598	1.556054343	0.001983812	0.003812159
LINC02851	0.068992058	0.203098627	1.557678288	0.045866602	0.046698101
AL360093.1	0.059348521	0.175387861	1.563264928	0.047827055	0.048214767
CHKB-DT	1.561099684	4.628712796	1.568048385	7.67E-09	1.32E-07
AP000845.1	0.110716547	0.328563329	1.569300618	1.28E-05	6.03E-05
AC011466.3	0.13717828	0.410406988	1.581003224	5.97E-05	0.000213396
AL031600.1	0.770323919	2.304767033	1.581083802	1.66E-05	7.41E-05
AC006449.5	0.839963167	2.51500694	1.582164409	7.80E-06	4.09E-05
AL049830.3	0.065915437	0.198500643	1.590455389	0.049779439	0.049779439
AL513327.2	0.352230814	1.063183906	1.59379814	0.000182481	0.000532161
IGBP1-AS2	0.070066252	0.212039175	1.597539203	0.015912268	0.019916074
AC040934.1	0.187711447	0.568178353	1.597827233	0.000358245	0.000935089
AL121772.1	0.288441603	0.878898599	1.607417464	0.023465539	0.027436873
AP001628.1	1.352875468	4.126562668	1.608911504	0.000462867	0.001149575
AC090912.3	0.117258306	0.357704139	1.609076696	0.015608657	0.019592409
LINC01572	0.256028833	0.782169946	1.611175815	2.63E-06	1.67E-05
AL162727.2	0.128539679	0.393232776	1.613169802	0.001694337	0.003375104
TMED2-DT	0.360006474	1.102402496	1.614556305	3.73E-10	1.14E-08
AL645608.1	0.580672016	1.780903803	1.616814177	0.000693875	0.001591616
XXYLT1-AS1	0.070985958	0.218113363	1.619472592	0.028209089	0.031441757
AC040904.1	0.234025842	0.719845657	1.621019763	0.028358175	0.031567508
AC004263.1	0.182741431	0.562336367	1.621629592	0.000378944	0.000983223
AC007785.3	0.118369455	0.365336275	1.625928169	0.008992107	0.012584612
AL161729.4	0.457309111	1.412764027	1.627278946	5.27E-05	0.000192097
AC078788.1	0.094380105	0.292011487	1.629470439	0.008447299	0.011976179
AC097641.2	0.712542616	2.205407099	1.629996783	1.67E-07	1.68E-06
AC069542.1	0.154381463	0.479004431	1.633539469	0.019077188	0.023177519
LINC01409	0.156398127	0.485402317	1.633957757	5.27E-07	4.50E-06
AC005730.3	0.1987799	0.618045575	1.636541343	0.002059386	0.003916808
AC008764.6	0.604890679	1.884387788	1.639349552	1.01E-08	1.69E-07
AL645940.1	0.492420535	1.537473246	1.642598473	4.13E-05	0.000157494
PTPRG-AS1	0.324553372	1.013742909	1.643164174	0.00151735	0.003078912
AC016737.1	0.459400401	1.435913982	1.644145308	1.14E-05	5.46E-05
LINC01909	0.246080453	0.769763557	1.645285305	3.00E-05	0.000120915
AC108727.1	0.310843779	0.973140866	1.64645895	0.002895394	0.005170134
AC009754.1	0.304900051	0.954768186	1.646814106	0.039062948	0.040969031
AC008735.2	3.626411311	11.37659843	1.649454789	8.47E-07	6.64E-06
LINC01397	0.103813854	0.3260722	1.651192465	0.030654727	0.033439774
AC010328.1	0.141074622	0.443340128	1.651955467	0.030915539	0.033682074
CFAP44-AS1	0.052451817	0.165558563	1.658276963	0.006820048	0.010139798
SH3TC2-DT	0.082867339	0.261692995	1.658999806	0.003268951	0.005651038
AC110285.2	1.951243031	6.165537247	1.659833133	0.013506482	0.017431271
AL157871.5	0.19408153	0.613885497	1.661306758	0.00067005	0.001547157
AC040169.3	0.428847526	1.357942584	1.662885777	4.72E-08	5.86E-07
AC010998.2	0.124197007	0.394681847	1.668059753	0.00569951	0.008828156
AC068189.1	0.084905117	0.269827735	1.668115233	0.004125841	0.006802168
AL080317.1	0.348145763	1.107580982	1.669648815	8.22E-06	4.27E-05
AP006545.2	0.440680104	1.40538225	1.673158916	0.000231869	0.000656396
UBE2E1-AS1	0.074863088	0.239583859	1.678204253	0.00335553	0.005778414
AC099329.1	0.0368396	0.118048438	1.680049653	0.037889518	0.040028815
AC009075.1	0.073607116	0.236029811	1.681051938	0.026693826	0.03017789
AL589765.4	1.332259226	4.275040041	1.682063109	6.31E-06	3.49E-05
AC069257.2	0.093523763	0.300159521	1.682324544	0.030311073	0.03331539
AC018695.3	0.049986642	0.160489982	1.682868725	0.047902715	0.048263094
NCBP2-AS1	0.336819468	1.081852715	1.683456667	0.000134829	0.000416939
AC008738.6	0.079375479	0.255513642	1.686635024	0.030440662	0.033394576
AC004080.4	0.097078009	0.313399033	1.690784303	0.02622038	0.029778004
AC011405.1	0.103098187	0.333106521	1.691964637	0.002907734	0.005173483
LINC02043	0.081727084	0.264199606	1.692742152	0.044935143	0.045937807
INTS9-AS1	0.063932974	0.207191514	1.69633281	0.025191765	0.02887351
AL929236.1	0.167880321	0.544359543	1.697126727	0.001282971	0.00268791
AC025031.4	0.159156859	0.516558206	1.698481585	0.000146146	0.00044717
AL355385.1	0.540948711	1.757164536	1.699685569	2.37E-05	9.97E-05
AL133551.1	0.118530422	0.385142727	1.700135792	1.02E-05	5.01E-05
AC087301.1	0.220104395	0.715402151	1.700566505	0.000858691	0.001916641
AL356124.1	0.158975334	0.517364668	1.70237859	0.001899108	0.003686005
AC104435.2	0.128998159	0.420464762	1.704634421	0.003702678	0.006273751
AL157838.1	0.593854024	1.940081064	1.707936686	0.000172457	0.000507174
AL590006.1	0.098809628	0.323637223	1.71165402	0.013868324	0.017832165
AC010422.2	0.416877326	1.37055397	1.717064328	4.54E-06	2.66E-05
AC091057.1	0.792511037	2.611425391	1.720334554	1.12E-08	1.77E-07
AC018695.2	0.102557969	0.338552195	1.72293867	0.01640396	0.02042868
AC135050.4	0.102309434	0.338533484	1.726359351	0.000540204	0.001306243
EIPR1-IT1	0.166365925	0.551708675	1.729546697	0.010897506	0.014718819
AL139089.1	0.986069411	3.27341713	1.731036348	1.08E-08	1.74E-07
AC073111.1	0.136670605	0.453981462	1.731930402	0.001580176	0.003180447
AC011481.1	0.642364684	2.140282999	1.736337086	1.94E-06	1.34E-05
AC073342.1	0.049849598	0.166409028	1.73907992	0.015301748	0.019236207
EWSAT1	0.050728803	0.170594919	1.749697665	0.005106191	0.008111204
ST7-OT4	0.060908884	0.206184777	1.759213238	0.037532686	0.039771397
AL109945.1	0.034370601	0.116443348	1.760381234	0.018175119	0.02232793
AC022098.4	0.139420305	0.472798306	1.761784174	0.002106216	0.003981458
AC004884.2	0.272038852	0.923724236	1.763649515	0.028097145	0.031357134
LINC01050	0.123703992	0.421845629	1.769823101	0.025027468	0.028741966
AP003086.1	0.146600258	0.501025416	1.772996148	0.011471945	0.015281978
AL590708.1	0.166363609	0.568672577	1.773258343	0.000276494	0.000759269
DSCR9	0.084396032	0.288723733	1.774442623	1.28E-05	6.04E-05
AC108860.2	1.370573116	4.69458058	1.776216978	3.12E-06	1.94E-05
AC068790.3	0.263317791	0.90537979	1.781718103	7.51E-05	0.000262129
C2-AS1	0.089021119	0.306686936	1.784547173	0.016246409	0.020275985
LINC02178	2.5435857	8.769403115	1.785614947	0.012431737	0.016334833
AC078795.1	0.130870239	0.451491041	1.786560303	3.39E-05	0.000133349
AC023908.3	0.198052173	0.689239882	1.799125652	1.55E-06	1.12E-05
AC117834.1	0.032105488	0.111782313	1.799800105	0.042728278	0.044043772
AC026771.1	0.091841068	0.320185069	1.8016947	0.003674906	0.006237876
AC016773.2	1.346131233	4.694595192	1.802181698	9.16E-09	1.56E-07
AC022148.2	0.065457799	0.228711561	1.804892296	0.00234444	0.004360759
AC130324.1	0.194027704	0.67937962	1.807955279	9.20E-06	4.67E-05
AC000067.1	0.111137963	0.389654576	1.809844054	0.002177265	0.004093541
AP000569.1	0.091908541	0.322712449	1.811978391	0.002009967	0.003841221
AC024267.5	0.081081729	0.284718125	1.812085578	0.012398305	0.016303209
AC020917.2	0.071297816	0.250363164	1.812092529	0.001989373	0.003812711
LINC01303	0.083593387	0.293974463	1.814230119	0.048990626	0.04907519
AC004449.1	0.221328316	0.778462229	1.814439007	0.000125947	0.000395088
FO680682.1	0.146044153	0.514256745	1.816084215	0.004382891	0.007178375
NKILA	1.096396421	3.870623188	1.819796342	0.029853775	0.032854249
AC025031.2	0.099780416	0.352261921	1.819819946	0.019534237	0.023629427
LINC01836	0.444290448	1.574466534	1.825288063	0.027708948	0.031003392
Z94721.1	0.304057411	1.07803243	1.825984922	1.09E-05	5.26E-05
AC021242.3	0.175759732	0.625712526	1.83189541	0.000301742	0.000808205
AC084781.1	0.301893264	1.076170053	1.833795595	0.038433861	0.040406614
AC073283.1	0.231147908	0.825071547	1.835702921	0.025166649	0.028863726
AL355488.1	1.869768479	6.689141009	1.838961316	3.08E-09	6.46E-08
AC025766.1	0.173348489	0.620795986	1.840443964	0.000492388	0.001205694
AC211476.4	0.160578134	0.576778501	1.844741934	2.03E-05	8.76E-05
AC005828.4	0.153146536	0.550334217	1.845395297	7.32E-06	3.92E-05
AC024361.3	0.358384495	1.288195192	1.845771085	4.53E-05	0.000170819
LINC01068	0.242422968	0.872181565	1.847102104	0.005079361	0.00808064
AL161756.1	0.087446243	0.315043159	1.849081179	1.64E-08	2.44E-07
AF127936.1	0.033632492	0.121231411	1.849835986	0.003184583	0.005522463
AC100821.2	0.264308096	0.954679451	1.852795791	2.02E-05	8.74E-05
AC011465.1	0.175673968	0.639311458	1.863618525	0.00219473	0.004117484
AL110115.1	0.173550432	0.631840656	1.864205818	8.85E-05	0.000298533
AL096803.3	0.044862639	0.163363326	1.864497754	0.007113505	0.010495434
AC015849.4	0.130643832	0.477032138	1.868447455	0.005840695	0.008997765
AP001619.2	0.071025778	0.259580088	1.869765075	0.001600939	0.003211099
AL049539.1	0.336137009	1.228802554	1.870131822	0.000109124	0.00035379
AC004466.3	0.268329137	0.981343551	1.870754567	8.41E-05	0.000287132
AC068790.5	0.338837879	1.242940597	1.87509028	3.93E-05	0.000151871
AC007938.2	0.045111907	0.165995081	1.879560316	0.01012348	0.013864628
LINC01411	0.109876363	0.404784932	1.88127453	0.020182973	0.024175873
AL357153.1	0.044207172	0.164126543	1.892456216	0.003858007	0.006458452
LINC01675	0.145019821	0.542140866	1.902417662	0.010580894	0.014369218
AL158166.2	0.207628953	0.776253606	1.902520428	0.017275181	0.021376041
AC004584.1	0.144192474	0.541025871	1.90770172	3.37E-05	0.000133131
SNHG25	3.417683558	12.8540704	1.911134549	5.30E-09	9.82E-08
AC010768.2	0.052643935	0.198583686	1.915407882	0.023592527	0.027529886
AP000251.1	1.645652963	6.207891192	1.91544314	1.43E-06	1.04E-05
AL390067.1	0.141245726	0.534730234	1.920604033	2.43E-05	0.000101462
WASHC5-AS1	0.212136546	0.804864329	1.923752436	3.10E-06	1.93E-05
AC132219.1	0.048191322	0.183649012	1.930105867	0.023714639	0.027598387
AC011773.1	0.093985832	0.358449925	1.931256392	0.003646818	0.006204829
AC026689.1	0.262703424	1.007595487	1.939409655	0.002614443	0.004767647
SALRNA1	0.056443958	0.217108504	1.943525161	0.005609514	0.008727582
AC127024.3	0.116709328	0.449992877	1.946982285	0.034740923	0.037266758
AL121989.1	0.079404055	0.306918883	1.950572826	0.011811167	0.015649347
FAM225A	0.101482714	0.392308293	1.950753824	0.000321917	0.000858282
AC010331.1	0.718333453	2.778137675	1.951392488	2.56E-08	3.40E-07
MAFG-DT	2.445438384	9.498081575	1.957543032	1.21E-07	1.32E-06
AC007938.3	0.938515995	3.646854033	1.958199219	1.44E-08	2.18E-07
TTC3-AS1	0.110236091	0.429727906	1.962826831	3.53E-05	0.000138077
LINC02195	1.024527347	4.014634042	1.970309989	0.004119973	0.006798932
AC023794.6	0.087662707	0.343793317	1.97150637	0.037884662	0.040028815
AC004034.1	0.314850478	1.236049548	1.972997814	1.44E-05	6.65E-05
AL353801.3	0.182906693	0.72092081	1.978732926	4.96E-06	2.88E-05
OPA1-AS1	0.122437342	0.483673521	1.981989926	0.039894595	0.041640581
STAM-AS1	0.136038806	0.53797311	1.983515818	2.54E-08	3.40E-07
AC112512.1	0.047074163	0.186180695	1.983696154	0.030536693	0.033421769
AC067956.1	0.030512574	0.120873924	1.986027273	0.012330971	0.016239199
AGAP1-IT1	0.278740381	1.106092484	1.988478096	2.93E-05	0.00011846
AC020978.2	0.075713906	0.301269288	1.992423413	0.001414571	0.002907637
AC009163.4	0.058215072	0.231642441	1.992434978	0.006627709	0.00995586
GSTCD-AS1	0.080006211	0.318742405	1.994207057	3.03E-05	0.000121687
LINC01146	0.072443474	0.289959099	2.000921769	0.011107478	0.014921388
LINC01527	0.208231269	0.836595199	2.006342989	0.00243554	0.004506137
AL133255.1	0.105198305	0.422918932	2.007269681	9.32E-05	0.000308456
MAFA-AS1	0.302992905	1.224611558	2.014968287	0.00691864	0.010251364
LINC01134	0.174855012	0.707814572	2.017212317	1.95E-05	8.51E-05
FAM242C	0.067013517	0.271962921	2.020885934	0.00523905	0.008269435
AL032819.1	0.186736595	0.75796527	2.021127066	0.000324038	0.000860775
MIR924HG	0.365030702	1.482969223	2.022398942	0.000296496	0.000797836
CDC42-IT1	0.133334514	0.542141351	2.023618773	0.002991764	0.005261274
AL161729.3	0.165005847	0.671130043	2.024075191	3.58E-06	2.17E-05
MESTIT1	0.045025989	0.183444335	2.026512485	0.001679534	0.00335714
FOCAD-AS1	0.115011559	0.472512024	2.038572172	0.018108445	0.022264691
AC024267.6	0.074528837	0.306775165	2.041311044	0.01336325	0.017297709
AC245884.9	0.096068326	0.396831638	2.046394292	0.003925603	0.006552709
AP001178.1	0.0829499	0.342729015	2.046756189	0.00977379	0.013451517
LINC02595	0.485883	2.00831775	2.047306685	0.001182115	0.002509833
AC104041.1	0.546382993	2.259692146	2.048141755	0.035529601	0.038019075
AL353804.2	0.181614726	0.751819403	2.04950496	0.001447394	0.002954177
STPG3-AS1	0.156747887	0.650221295	2.052484807	3.07E-05	0.000122894
AC093752.2	0.061365329	0.254782813	2.053772284	0.002687779	0.004879482
AC020978.1	0.073458032	0.305983963	2.058463901	0.000292651	0.000793561
LINC01526	0.045724205	0.192940404	2.07712529	0.004063753	0.006750949
AC124319.1	0.655281579	2.770063345	2.079732087	1.97E-05	8.56E-05
CATIP-AS2	0.043290058	0.183423684	2.083072296	0.014905883	0.018887295
AC134312.5	0.435673021	1.846453084	2.083438923	0.039965411	0.041684454
AC104984.3	0.086658284	0.368457137	2.088087221	0.003719924	0.006293866
AL136221.1	0.245121916	1.042466597	2.088429774	0.000187127	0.000543887
AC078778.1	0.111474472	0.476058011	2.094424024	0.000550503	0.001320145
GLYCTK-AS1	0.080133125	0.342446195	2.095406682	0.005704867	0.008828598
AC073195.2	0.560582411	2.40149398	2.09893381	4.56E-11	2.84E-09
PHC2-AS1	0.172401998	0.738716229	2.099243779	0.000130572	0.000406666
AC023282.1	0.028823941	0.123807975	2.102764759	0.003639159	0.006199389
AC021491.4	0.304014656	1.312924374	2.110571039	0.001692446	0.003375104
AL121652.1	0.176294858	0.764970499	2.117413716	0.001315141	0.002738828
AC092171.4	0.611431087	2.667651295	2.125308284	1.08E-08	1.74E-07
AL138720.1	0.089583055	0.394210574	2.137668708	0.02290491	0.026926029
AC009148.1	0.190500873	0.842598439	2.145047633	5.98E-08	7.00E-07
AC037487.1	0.048516798	0.214606524	2.145137681	0.000337778	0.000888325
AL356417.2	0.158035178	0.699383685	2.145838405	0.035643364	0.038088576
AC008121.3	0.097994689	0.434429672	2.148347169	0.000568782	0.001350955
U47924.1	0.291592516	1.296272803	2.152343772	3.21E-06	1.99E-05
SATB2-AS1	0.037974606	0.169103269	2.154797638	0.0010136	0.002210414
AL137802.2	0.138226542	0.617262216	2.158848822	1.27E-06	9.44E-06
AC007750.1	0.055370077	0.248197012	2.164307306	0.00027338	0.000754286
MIR194-2HG	0.02757487	0.123644335	2.164770158	0.002967543	0.00523985
MCM8-AS1	0.032617987	0.146659379	2.168729692	0.000333427	0.000878209
CLYBL-AS2	0.024980983	0.112661721	2.173095284	0.011845894	0.015683423
AC138207.7	0.065949096	0.299285303	2.182096637	0.001754178	0.003454778
AC106820.2	0.024138746	0.109710692	2.184281472	0.001034021	0.002244677
Z93403.1	0.072281342	0.32939902	2.188141075	0.017377516	0.021487397
ZNF252P-AS1	0.117571099	0.537531014	2.192814525	1.36E-08	2.08E-07
AC012645.2	0.093853034	0.429970333	2.195761836	0.002094043	0.003967062
AC099850.4	6.117669095	28.10909929	2.199983247	9.66E-08	1.09E-06
AL133215.2	0.471193713	2.173530278	2.205647997	4.18E-10	1.23E-08
LINC01705	0.439852858	2.032881737	2.208433398	0.000198229	0.000571386
AC068196.1	0.062781499	0.291911526	2.217119783	5.62E-06	3.20E-05
AC011503.2	0.875584842	4.074712737	2.218379471	5.50E-08	6.61E-07
AL445490.1	0.127746396	0.595352746	2.220462123	0.007358396	0.010758463
AC245884.1	0.066262321	0.309849647	2.225307678	0.000387571	0.000998168
TDRKH-AS1	0.41508974	1.946494655	2.229383206	1.88E-08	2.68E-07
LARS2-AS1	0.042382895	0.199851685	2.237375708	0.038688407	0.040649678
SPACA6P-AS	0.044986114	0.212830694	2.242154569	7.80E-05	0.000270645
AP001178.3	0.051926609	0.245751171	2.242652372	1.68E-05	7.45E-05
AL354707.1	0.476512974	2.256494636	2.243495948	0.000316184	0.000845586
AL161772.1	0.520763102	2.480052442	2.251671492	1.92E-05	8.39E-05
AC012073.1	1.114964926	5.31921901	2.254216111	3.95E-11	2.64E-09
LINC01605	1.029044136	4.924557347	2.25868919	0.002365064	0.004394425
AC002401.1	0.045986534	0.220154663	2.259234043	0.001923257	0.003724572
MIR2052HG	0.086032926	0.41318977	2.26384373	0.005055341	0.00806723
AP001630.1	0.130230393	0.631399591	2.277487147	0.024041901	0.027811926
AC011447.3	0.262515088	1.276046829	2.281209026	5.11E-05	0.000188009
AC025176.1	0.290925684	1.434785265	2.30211226	6.67E-07	5.61E-06
UBE2Q1-AS1	0.259672479	1.287338978	2.309626964	2.50E-07	2.36E-06
AC005832.1	0.032225726	0.160469761	2.316016679	0.002039786	0.003889669
AC020928.1	0.143067788	0.717280398	2.325838324	0.030972828	0.033723386
AL359881.1	0.406205384	2.043884303	2.331032265	0.006271686	0.00950305
LINC02466	0.086651694	0.440888533	2.347114093	0.004072831	0.006753142
LINC01952	0.082164711	0.419587784	2.352381878	0.000894746	0.001989467
LIPC-AS1	0.059686199	0.305664343	2.356478967	0.009670387	0.013333505
SLC12A5-AS1	0.086871843	0.446654923	2.362200112	7.99E-05	0.000275526
AC068790.6	0.097632332	0.503489042	2.366529491	0.014719685	0.018733167
AP003717.1	0.079829209	0.417780797	2.38775756	0.018880297	0.023062975
AL354726.1	0.074863237	0.392041771	2.388678048	0.011001886	0.014813831
MYCL-AS1	0.405755251	2.138719965	2.398065924	0.000490405	0.001202528
AC005726.2	0.039346482	0.207407316	2.398160223	0.000261382	0.000723474
AC078852.1	0.081589607	0.433474907	2.409491179	0.000803424	0.001807184
AC002401.4	1.710862798	9.111568383	2.41297534	0.020193231	0.024175873
AC234917.1	0.038658847	0.206277063	2.415712878	0.004699823	0.007590346
AC004233.2	0.777378262	4.155271693	2.418254141	0.001747035	0.003448513
AC129926.1	1.071803037	5.734238844	2.419562188	0.004422307	0.007236124
LUNAR1	0.041833006	0.224631809	2.424848667	4.67E-05	0.00017439
AC022274.1	0.057738058	0.311171391	2.430114926	0.005808472	0.008965027
AL121832.3	0.172569138	0.931214876	2.431939624	3.64E-10	1.13E-08
AC012625.1	0.136503194	0.7384583	2.43558175	0.001029168	0.00223693
AC116025.2	0.051999037	0.282152747	2.439919587	0.000607765	0.001431826
AC009121.3	0.119160478	0.653850468	2.456054923	8.40E-07	6.61E-06
EMSLR	1.341007232	7.403179294	2.464827952	0.006211797	0.009420505
AC092828.1	0.079604088	0.440876536	2.469460263	0.001959225	0.003777596
MNX1-AS1	0.973809064	5.49843012	2.497308934	4.39E-06	2.59E-05
SOX9-AS1	0.031688935	0.179022746	2.49809181	0.000161762	0.000482238
AC092794.2	0.070925472	0.402873868	2.505952487	8.16E-05	0.000280783
AC011466.2	0.044256863	0.253020694	2.515282278	0.005285014	0.008311842
AC108463.3	0.040664799	0.232964821	2.518259728	0.004699626	0.007590346
LINC02832	0.029721632	0.170430242	2.519596113	7.25E-05	0.000253905
AC079160.1	0.143146007	0.823839803	2.524876398	0.000488718	0.001200081
AC073573.1	0.037914858	0.218734461	2.528345311	0.000506788	0.00123921
AL109923.1	0.067288118	0.388460034	2.529342505	0.000158433	0.000474754
AC022784.6	0.075714549	0.43790689	2.531981686	0.001286558	0.002692185
AP000487.2	0.049971689	0.290426396	2.538989682	0.006282458	0.009511095
AC006460.1	0.068627352	0.401697588	2.549254212	0.007072346	0.010446726
AC008026.3	0.036377964	0.212954509	2.549408564	4.61E-05	0.00017334
AC243772.2	0.093556317	0.550319742	2.556363104	1.09E-07	1.22E-06
AC055811.3	0.027888944	0.164130155	2.557075096	0.004657835	0.00755055
AC091182.2	0.440303879	2.594375425	2.558815804	0.012449739	0.01634615
LINC02783	0.058425778	0.345004799	2.561939474	0.000275319	0.000758434
LINC02244	0.072980458	0.433531244	2.570553863	0.003676083	0.006237876
AC099066.2	0.150502016	0.898419411	2.577606284	0.009142475	0.012774517
LINC02574	0.072114218	0.440219744	2.609868219	0.002022722	0.003861359
C9orf163	0.116498909	0.715836217	2.619313093	3.11E-10	1.02E-08
AC073365.1	0.492430826	3.026769252	2.619785713	0.025916571	0.029509974
AC007314.1	0.055727016	0.342863263	2.621184526	1.50E-05	6.85E-05
LINC02163	0.432428984	2.69707338	2.640859644	3.38E-05	0.000133259
AC004083.1	0.071780286	0.449591413	2.646954909	0.014466259	0.018478178
TTLL11-IT1	0.065736426	0.41505523	2.658538403	0.006901181	0.010234205
MAGEA10-MAGEA5	0.058476288	0.37139361	2.667025343	0.005152664	0.008162682
AL355916.1	0.338639536	2.159832317	2.673096987	0.001058707	0.002281198
LINC02100	0.243401216	1.570950795	2.690229714	4.74E-05	0.000176837
AC211433.1	0.084557262	0.546769691	2.692932711	0.000434199	0.0010924
AC062028.1	0.053812119	0.350404417	2.703017924	0.003881344	0.006485047
AL078587.1	0.162737495	1.061475597	2.705452609	6.22E-06	3.46E-05
AP005432.1	0.085806426	0.562979848	2.713925686	0.001016033	0.002211142
CDKN2B-AS1	0.157694311	1.043830163	2.726684477	0.004931831	0.007899097
LINC01414	0.061343053	0.407181069	2.730698611	0.001966665	0.003787571
LINC01362	0.023371605	0.155841257	2.737248515	0.024258993	0.028007232
AC087273.2	0.028041062	0.187792436	2.743526082	0.000714242	0.001631883
AC096637.3	0.020928923	0.141444445	2.756665534	2.63E-06	1.67E-05
AC091153.2	0.035234337	0.239203127	2.763182285	9.94E-05	0.000324691
AC007128.1	0.283023606	1.922806746	2.764219475	2.15E-06	1.44E-05
LINC02527	0.066503255	0.451882959	2.764452298	0.008158891	0.011662258
AC061975.7	0.051081164	0.34744076	2.765903719	0.000461872	0.001148741
AC090877.2	0.028854512	0.196911142	2.770675908	0.005652219	0.008778335
AL158166.1	0.523208053	3.596278317	2.781048025	7.11E-07	5.90E-06
LSAMP-AS1	0.198487016	1.364602484	2.781364207	0.026089773	0.029649018
LINC01971	0.036392995	0.253441943	2.799922604	0.001339141	0.002775528
LINC00487	0.034253707	0.240278255	2.810374044	2.05E-05	8.80E-05
AL591806.1	0.225167195	1.57948577	2.810386379	4.30E-05	0.000163088
AC015660.1	0.1056625	0.741749924	2.811469424	0.024004661	0.027805196
AC007128.2	0.15791763	1.110541152	2.814018706	9.42E-06	4.73E-05
AL592043.1	0.052217074	0.368566351	2.81933085	0.007166482	0.010555707
AC099342.1	0.087968377	0.621840262	2.821487132	0.006062142	0.009274331
U62317.1	1.629052174	11.68925901	2.843078765	5.17E-05	0.000189861
AC083906.3	0.049145616	0.353912576	2.848258399	0.017594704	0.021727356
AC004233.1	0.094730958	0.684404491	2.85294135	8.32E-05	0.000284707
DUXAP8	0.256948823	1.857115087	2.853510273	1.88E-07	1.86E-06
LINC02521	0.015922386	0.115526797	2.859099103	0.005488261	0.008569563
AC006270.1	0.289439116	2.100999327	2.859743889	9.30E-05	0.000308381
AC027243.3	0.046258316	0.338709856	2.872265323	7.64E-07	6.22E-06
LUARIS	0.032421306	0.237952187	2.875657586	0.007295	0.010699743
AP000829.1	0.046264755	0.342327179	2.88739039	0.021598563	0.025650135
AC084864.1	0.148449337	1.101323224	2.891195389	2.36E-06	1.56E-05
AC009292.1	0.018564504	0.137887098	2.892868823	0.028719871	0.031827686
AL008633.1	0.051328299	0.381518329	2.893925999	0.006816678	0.010139798
FEZF1-AS1	0.305697826	2.287686051	2.903710879	0.000884467	0.001971648
AL031666.3	0.050104177	0.375919921	2.907422588	0.020227472	0.024175873
AC022540.1	0.020009905	0.150623194	2.912157701	0.043303381	0.044583789
MNX1-AS2	0.295145416	2.276981354	2.947624638	7.12E-06	3.86E-05
NRIR	0.18056811	1.400667945	2.955499951	2.17E-06	1.45E-05
AC079915.1	0.023709229	0.187288379	2.981740731	0.024538235	0.028254674
AC084757.2	0.033217401	0.26700198	3.006839336	2.90E-06	1.83E-05
AC010275.1	0.229096143	1.849417191	3.013045628	0.012605756	0.016511278
LINC01614	0.824452205	6.663224892	3.014712822	0.002902624	0.005172435
LINC00456	0.080965937	0.65984531	3.026740853	0.01062485	0.014417665
AC004988.1	0.037471436	0.309294485	3.045117946	6.49E-06	3.56E-05
AC004584.3	0.046197142	0.389541087	3.07590001	0.000762788	0.001733269
AL162413.1	1.771738684	15.2110983	3.101886585	0.001395031	0.002877665
LINC01615	0.798060211	6.859139274	3.103458048	0.002952752	0.005219438
HMGA2-AS1	0.04122337	0.357042126	3.114559958	0.000790398	0.00178712
AC107419.1	0.038126586	0.336691237	3.142556924	0.003793505	0.00636271
AC008443.3	0.12092698	1.082638414	3.162343419	0.010383073	0.014133644
AC069277.1	0.064279712	0.579745398	3.172984101	0.000156261	0.000469862
AP001205.1	0.118592122	1.100894165	3.2145957	0.023109518	0.027072986
TBL1XR1-AS1	0.084436081	0.784304897	3.215483083	0.031806791	0.034480463
AF127577.3	0.388486479	3.635275276	3.22612832	0.003289997	0.005671172
TXNDC12-AS1	0.0347658	0.32604294	3.229321287	5.91E-05	0.000211749
AC009955.2	0.069510215	0.661982029	3.251495145	0.000127887	0.000399018
AL596223.1	0.071294434	0.681777593	3.257439827	0.015834593	0.019847076
AC105118.1	0.092451505	0.901668611	3.285828585	0.000802358	0.001807122
AP005057.1	0.062664913	0.611397586	3.286381063	0.002394302	0.004444008
AC019211.1	0.027984614	0.273035742	3.286384085	8.61E-05	0.000292853
LINC02544	0.300194025	2.977694717	3.310228683	0.005266305	0.008289906
LINC02577	0.204268067	2.051118501	3.32787525	2.07E-05	8.83E-05
LINC00534	0.016485711	0.168652707	3.354767457	0.001334005	0.00276818
LINC01711	0.191133844	1.995496503	3.384092589	0.000633555	0.001478578
NPSR1-AS1	0.016174762	0.169818302	3.392175587	0.030589164	0.033421769
LINC01694	0.064577946	0.683539563	3.403911388	2.80E-05	0.000113772
LINC01484	0.012972296	0.138687309	3.418330044	0.000390868	0.001003689
AC018616.1	0.043264532	0.468726056	3.437488289	0.002521029	0.004629864
AC093520.1	0.028171053	0.305541186	3.439081488	1.46E-06	1.06E-05
AP000302.1	0.011684095	0.128284651	3.456730702	0.000615964	0.001449181
NARF-AS1	0.038282811	0.421848047	3.461954748	1.44E-07	1.50E-06
AC112493.1	0.049321324	0.550183967	3.479630659	0.006730983	0.01005892
AC139792.1	0.021737438	0.242928352	3.482277063	0.004684891	0.007587344
CDKN2A-DT	0.05076275	0.568278118	3.484755033	0.006625277	0.00995586
AC091729.2	0.028472932	0.319501737	3.48816083	0.000124178	0.000391656
AC005522.1	0.035437433	0.400785683	3.499484959	0.003631467	0.006192344
AL136114.1	0.025038958	0.283417966	3.50068479	0.005325032	0.008359676
FOXP1-IT1	0.018708658	0.214662106	3.520289524	0.035579232	0.038048798
AC012640.1	0.058707154	0.679373444	3.53259661	4.25E-06	2.54E-05
LINC02443	0.015139151	0.175784567	3.5374522	0.001418873	0.002911423
LINC01561	0.036537693	0.428154426	3.550673783	0.00080533	0.001809135
MYOSLID	0.354669451	4.211753539	3.569874042	0.009592106	0.013253855
LINC02109	0.035623598	0.429227504	3.590837388	0.000180303	0.000527667
AC078852.2	0.025877998	0.319953088	3.628062453	1.06E-05	5.20E-05
LINC02015	0.08573987	1.070733285	3.642489116	0.00425687	0.006990582
NCF4-AS1	0.069559847	0.882612077	3.665452828	0.032722268	0.035428774
AC138904.1	0.109088855	1.413607211	3.695805679	7.74E-07	6.27E-06
LINC01429	0.008847485	0.117467627	3.730852037	0.000150248	0.000455289
AC026782.2	0.035493056	0.478938539	3.754231837	9.47E-05	0.0003121
DBET	0.011731058	0.159035224	3.760941247	0.015032164	0.018992016
LINC01764	0.323240374	4.411648871	3.770638658	0.002516005	0.004625516
LINC02392	0.024506499	0.340618837	3.796921891	0.024657839	0.028373627
AC104472.1	0.007410376	0.105021019	3.824987585	0.000362066	0.000943647
AL117329.1	0.063213172	0.910540068	3.848425386	0.000295409	0.000797464
AC012531.1	0.013044306	0.192576475	3.883939343	0.000549535	0.001319643
FIRRE	0.183947747	2.828559823	3.942699774	1.56E-09	3.62E-08
Z99127.1	0.028503222	0.466671771	4.033211307	0.003791982	0.00636271
LINC02806	0.016111228	0.264834172	4.038950931	0.001892056	0.003676416
PRICKLE2-DT	0.011090132	0.186405614	4.071096921	0.000553208	0.001324808
AC006141.1	0.009876338	0.183265554	4.213815642	0.000381989	0.000988177
AC011453.1	0.040779699	0.764767475	4.229098139	0.000150097	0.000455289
LINC02042	0.015353064	0.31787666	4.371868565	0.017945373	0.022126696
AL449423.1	0.017357385	0.374871922	4.432776276	0.000187477	0.000543995
AC023034.1	0.035121795	0.814640556	4.535725166	0.000767328	0.001739477
LINC01929	0.024540652	0.580344096	4.563663094	1.51E-06	1.10E-05
AC112721.2	0.091282346	2.20460942	4.594043398	2.28E-05	9.64E-05
HNF1A-AS1	0.007874692	0.190417845	4.595801357	0.001044719	0.002262308
AC090015.1	0.022320539	0.571131125	4.677378241	0.004473737	0.007292862
AL023755.1	0.020256113	0.519086111	4.679544611	0.000474387	0.001171499
AL138759.1	0.007303426	0.19665191	4.750927045	1.99E-05	8.63E-05
AC015923.1	0.019416889	0.53093944	4.773163305	0.000653884	0.001513846
AC113346.1	0.084854395	2.322292595	4.774416563	3.03E-05	0.000121687
SCAT1	0.078019825	2.171679364	4.798826536	8.66E-07	6.70E-06
AC005828.1	0.021791295	0.620634142	4.831919241	0.001767293	0.003476675
PICSAR	0.412381821	12.87274994	4.964195736	0.039452804	0.041303266
LINC01208	0.005037833	0.173169945	5.103241555	4.24E-05	0.000161205
CASC20	0.016522382	0.60689232	5.198946958	0.000278345	0.000763146
AC093001.1	0.374797358	16.97464044	5.501126422	0.022354936	0.026404304
LNCAROD	0.021968104	1.315117551	5.903637576	0.004082273	0.006762358
LINC01956	0.011235838	0.794530813	6.143923482	0.001183964	0.002510696
AC112721.1	0.024236142	1.894418515	6.288451206	2.57E-06	1.66E-05
AC079466.1	0.015289043	4.301156646	8.136082744	0.009589498	0.013253855
