# Supplementary material for: A novel molecular subtypes and risk model based on inflammatory response-related lncrnas for bladder cancer
Source: Hereditas. 2022 Aug 13;159:32. doi: 10.1186/s41065-022-00245-w (PMC9375404; doi:10.1186/s41065-022-00245-w)
Supplement: Supplementary file 5 — Additional file 5. Prognostic IRRlncRNAs obtained by univariate Cox regression. [file 41065_2022_245_MOESM5_ESM.txt]

LncRNA	Hazard ratio	95%CI	pvalue
AL513320.1	0.92	(0.84-1.00)	0.0423
AL121929.3	1.06	(1.02-1.09)	0.0035
AL096865.1	1.05	(1.01-1.09)	0.0113
AC092119.2	0.89	(0.79-1.00)	0.0472
AC024451.4	0.80	(0.66-0.96)	0.0142
AL139123.1	0.86	(0.76-0.98)	0.0279
TNRC6C-AS1	0.97	(0.94-0.99)	0.0191
AC025280.1	1.27	(1.11-1.46)	0.0008
AC009320.1	1.77	(1.10-2.84)	0.0187
AC134312.1	2.10	(1.05-4.17)	0.0354
LINC01614	1.01	(1.00-1.01)	0.0044
AC009120.5	0.49	(0.25-0.94)	0.0332
LARS2-AS1	1.36	(1.01-1.82)	0.0407
AL356417.2	1.12	(1.02-1.23)	0.0204
AC079298.3	1.56	(1.02-2.36)	0.0379
AC120049.1	1.13	(1.05-1.21)	0.0006
MAFG-DT	1.02	(1.01-1.03)	0.0001
AP001189.3	1.09	(1.01-1.18)	0.0342
LINC01355	0.95	(0.90-0.99)	0.0272
Z98200.2	0.61	(0.47-0.79)	0.0002
BX322562.1	1.07	(1.03-1.12)	0.0023
AC006557.1	0.67	(0.46-0.97)	0.0317
AC011465.1	1.21	(1.04-1.40)	0.0156
AL133255.1	0.63	(0.44-0.90)	0.0116
AP000569.1	0.59	(0.38-0.92)	0.0189
LYPLAL1-AS1	1.12	(1.01-1.24)	0.0296
AL391807.1	1.10	(1.06-1.15)	<0.0001
Z99127.1	1.08	(1.02-1.15)	0.0064
AC007785.3	0.66	(0.44-0.98)	0.0385
AC016737.1	0.84	(0.73-0.97)	0.0143
AC099811.5	1.23	(1.03-1.47)	0.0219
AL031429.2	1.37	(1.14-1.66)	0.0009
ZNF32-AS1	0.88	(0.79-0.98)	0.0182
AC008750.1	0.74	(0.57-0.97)	0.0285
ZFHX2-AS1	0.70	(0.50-0.99)	0.0411
AC087741.1	0.91	(0.86-0.96)	0.0012
AC021321.1	0.75	(0.64-0.88)	0.0006
AC091182.2	1.03	(1.00-1.05)	0.0201
AL355102.5	1.38	(1.08-1.77)	0.0097
AL022316.1	0.85	(0.74-0.98)	0.0289
AC024060.2	0.96	(0.95-0.98)	0.0001
LSAMP-AS1	1.05	(1.01-1.09)	0.0078
AC002306.1	0.43	(0.22-0.86)	0.0159
AC008735.2	0.98	(0.96-1.00)	0.0271
GNG12-AS1	1.22	(1.03-1.44)	0.0239
LINC02544	1.01	(1.00-1.02)	0.0046
AL390294.1	0.97	(0.95-0.99)	0.0083
LINC02806	0.61	(0.38-0.97)	0.0359
LINC02604	0.96	(0.94-0.99)	0.0031
AL662844.4	0.81	(0.70-0.94)	0.006
AL121772.1	1.09	(1.03-1.16)	0.002
AC080188.1	1.30	(1.12-1.51)	0.0005
AC234772.2	1.04	(1.01-1.07)	0.0097
AL022322.1	0.94	(0.90-0.98)	0.0028
LINC01605	1.02	(1.00-1.03)	0.0376
AC245884.8	0.91	(0.84-0.98)	0.0111
AL136084.3	1.07	(1.03-1.12)	0.0009
AL109811.1	0.35	(0.15-0.78)	0.0108
RBMS3-AS3	1.10	(1.04-1.17)	0.0009
MIR4435-2HG	1.02	(1.00-1.03)	0.0112
AL078644.2	1.20	(1.07-1.34)	0.0018
AC015660.1	1.08	(1.02-1.16)	0.0158
AC008764.6	0.88	(0.78-1.00)	0.0485
AC018752.1	1.13	(1.00-1.27)	0.0498
AC253576.2	0.90	(0.83-0.99)	0.0233
AL355388.1	0.81	(0.67-0.98)	0.0294
MIR924HG	1.05	(1.00-1.11)	0.0397
FRMD6-AS2	1.13	(1.06-1.20)	0.0004
AC092123.1	0.85	(0.72-0.99)	0.0419
AC018695.2	1.20	(1.00-1.43)	0.0496
AC021242.3	1.03	(1.00-1.05)	0.0305
LINC00882	1.29	(1.03-1.63)	0.0292
AC134312.5	1.04	(1.01-1.07)	0.0147
AL161729.3	0.74	(0.55-0.99)	0.0418
MAP3K14-AS1	0.89	(0.82-0.98)	0.0125
AL355916.1	1.02	(1.01-1.03)	0.003
AC104123.1	2.45	(1.05-5.73)	0.0385
LINC02207	1.43	(1.18-1.73)	0.0003
AL139089.1	0.91	(0.85-0.98)	0.011
AC096921.2	1.21	(1.07-1.37)	0.003
GATA3-AS1	0.99	(0.98-1.00)	0.0211
MIR100HG	1.02	(1.00-1.04)	0.0402
ZNF252P-AS1	0.68	(0.47-0.98)	0.0389
AC022364.1	1.12	(1.00-1.25)	0.0443
CCR5AS	0.94	(0.88-1.00)	0.0354
AC010201.2	0.83	(0.71-0.96)	0.0146
AL050327.1	1.78	(1.20-2.65)	0.0041
AL138921.1	0.60	(0.41-0.87)	0.0073
AC010768.2	1.64	(1.04-2.60)	0.0344
LINC01936	1.74	(1.23-2.46)	0.0017
AC007938.2	1.59	(1.20-2.12)	0.0012
AC026362.1	0.36	(0.17-0.76)	0.0071
AC092296.2	0.60	(0.40-0.90)	0.0135
AC005954.1	0.63	(0.42-0.96)	0.0301
AL139041.1	0.82	(0.68-0.99)	0.0356
RAP2C-AS1	1.40	(1.09-1.80)	0.0082
AC068196.1	0.36	(0.19-0.68)	0.0015
AL122035.1	1.07	(1.01-1.13)	0.0337
AC011503.2	0.94	(0.89-0.99)	0.0178
LINC00968	1.42	(1.18-1.72)	0.0002
LINC02762	1.07	(1.03-1.10)	<0.0001
AL096803.3	0.33	(0.15-0.74)	0.0071
AL731569.1	0.79	(0.63-0.98)	0.0312
AL645940.1	0.89	(0.80-1.00)	0.0412
AL596223.1	1.04	(1.00-1.07)	0.0365
AL390719.2	0.99	(0.98-1.00)	0.0323
NCF4-AS1	1.02	(1.00-1.03)	0.0202
AL390728.6	0.98	(0.97-0.99)	0.0019
AC010331.1	0.90	(0.83-0.97)	0.0062
AC114730.3	0.89	(0.81-0.99)	0.0302
AC069542.1	1.16	(1.01-1.34)	0.032
LINC01985	1.12	(1.06-1.19)	<0.0001
FARP1-AS1	0.93	(0.87-0.99)	0.0257
AC108463.2	1.19	(1.03-1.38)	0.0164
LINC02256	1.26	(1.03-1.54)	0.0238
ZKSCAN2-DT	0.90	(0.83-0.98)	0.0197
AC004076.2	0.68	(0.50-0.92)	0.0115
UBE2Q1-AS1	0.84	(0.73-0.98)	0.0269
BX284668.2	1.15	(1.01-1.31)	0.0296
AL583785.1	1.02	(1.01-1.04)	0.0029
AL590428.1	2.49	(1.70-3.66)	<0.0001
AL158063.1	0.76	(0.64-0.91)	0.0032
AL078587.1	0.84	(0.73-0.97)	0.0174
LINC01303	1.25	(1.12-1.40)	0.0001
HMGA2-AS1	1.31	(1.12-1.53)	0.0005
AC010300.1	0.83	(0.70-1.00)	0.0474
LUNAR1	1.49	(1.08-2.05)	0.0149
AC004034.1	1.06	(1.01-1.11)	0.0159
AC084064.1	2.08	(1.31-3.31)	0.002
CERS3-AS1	1.22	(1.06-1.39)	0.0047
AC116025.2	1.71	(1.24-2.38)	0.0012
AL049775.1	1.85	(1.40-2.45)	<0.0001
AC073314.1	0.21	(0.05-0.95)	0.0424
SLC12A5-AS1	1.09	(1.03-1.14)	0.002
AC084357.2	1.08	(1.04-1.11)	<0.0001
AC073534.2	0.81	(0.71-0.91)	0.0009
AC010542.6	0.95	(0.92-0.98)	0.0034
PTOV1-AS2	0.97	(0.94-0.99)	0.0036
U47924.1	0.85	(0.73-0.98)	0.0253
AL355102.1	1.07	(1.01-1.13)	0.0152
AC099850.4	1.01	(1.00-1.01)	0.0065
LINC01711	1.02	(1.01-1.04)	0.0023
AC127024.3	1.20	(1.05-1.37)	0.0067
AC018695.3	1.78	(1.03-3.07)	0.0395
SH3RF3-AS1	1.16	(1.05-1.28)	0.0049
AC012625.1	1.04	(1.00-1.08)	0.0279
AC013452.3	0.42	(0.18-0.94)	0.0359
AC097641.2	0.89	(0.80-0.99)	0.0253
AC037487.4	0.51	(0.26-0.99)	0.046
AC018653.3	0.94	(0.89-0.99)	0.0324
GAS1RR	1.56	(1.18-2.07)	0.0018
AC010422.4	0.75	(0.57-0.98)	0.0321
AC022148.2	0.51	(0.27-0.95)	0.0336
AL731567.1	0.97	(0.95-0.99)	0.0051
LEF1-AS1	1.50	(1.15-1.95)	0.0026
AC004584.3	1.05	(1.02-1.08)	0.0003
AL591806.1	1.04	(1.01-1.06)	0.0109
AC124276.2	1.19	(1.04-1.36)	0.0128
MESTIT1	1.81	(1.17-2.78)	0.0073
AC005387.1	0.88	(0.79-0.97)	0.0105
AC093788.1	0.86	(0.78-0.94)	0.0013
ETV7-AS1	0.83	(0.74-0.94)	0.0029
AC125494.1	0.37	(0.15-0.90)	0.0283
AC010618.2	0.84	(0.73-0.96)	0.0122
AC009292.1	1.26	(1.05-1.50)	0.0116
AC009022.1	0.95	(0.90-1.00)	0.0468
AC011477.2	0.97	(0.94-1.00)	0.0328
AC010328.1	1.20	(1.10-1.32)	0.0001
MYOSLID	1.01	(1.00-1.02)	0.0194
AL023755.1	1.07	(1.02-1.13)	0.0076
AC120498.9	0.30	(0.10-0.86)	0.0251
AC020911.1	0.62	(0.43-0.89)	0.0097
XXYLT1-AS1	1.54	(1.01-2.36)	0.0443
AC008610.1	0.96	(0.92-1.00)	0.0333
