# Supplementary material for: A novel molecular subtypes and risk model based on inflammatory response-related lncrnas for bladder cancer
Source: Hereditas. 2022 Aug 13;159:32. doi: 10.1186/s41065-022-00245-w (PMC9375404; doi:10.1186/s41065-022-00245-w)
Supplement: Supplementary file 6 — Additional file 6. The coefficient, hazard ratio, and gene ID of 12 IRRlncRNAs in the multivariable Cox regression. [file 41065_2022_245_MOESM6_ESM.xlsx]

## Sheet: Additional file 6
Gene_id	Gene_name	Coef	HR
ENSG00000265688	MAFG-DT	0.0192927	1.01948
ENSG00000271734	Z98200.2	-0.486501	0.614774
ENSG00000228536	LYPLAL1-AS1	0.157131	1.17015
ENSG00000269933	AL031429.2	0.499232	1.64746
ENSG00000254760	AC008750.1	-0.347295	0.706597
ENSG00000258476	LINC02207	0.358587	1.43131
ENSG00000271631	AL139041.1	-0.263575	0.7683
ENSG00000205562	AL049775.1	0.630116	1.87783
ENSG00000265415	AC099850.4	0.0116578	1.01173
ENSG00000228917	AL591806.1	0.0711371	1.07373
ENSG00000224666	ETV7-AS1	-0.214	0.807349
ENSG00000245719	AC009292.1	0.317715	1.37398
